# Supplementary material for: Transcriptional profiling of sugarcane leaves and roots under progressive osmotic stress reveals a regulated coordination of gene expression in a spatiotemporal manner
Source: PLoS One. 2017 Dec 11;12(12):e0189271. doi: 10.1371/journal.pone.0189271 (PMC5724895; doi:10.1371/journal.pone.0189271)
Supplement: S1 File — (XLSX) [file pone.0189271.s004.xlsx]

## Sheet: Hoja1
S1 File. Gene Ontology terms of all the mapped unigenes from sugarcane transcriptome
SeqName	Description	e-Value	sim mean	#GO	GO Names list	Enzyme Codes list	InterPro IDs
TRINITY_DN36790_c0_g3_i1	CBS domain-containing chloroplastic-like	7.2e-05	0.44	-		-	SIGNAL_PEPTIDE_H_REGION (PHOBIUS); SIGNAL_PEPTIDE_N_REGION (PHOBIUS); SIGNAL_PEPTIDE (PHOBIUS); SIGNAL_PEPTIDE_C_REGION (PHOBIUS); NON_CYTOPLASMIC_DOMAIN (PHOBIUS); TMhelix (TMHMM)
TRINITY_DN52698_c4_g1_i1	EIN3-binding F-box 2-like	1.8e-35	0.95	-		-	no IPS match
TRINITY_DN63895_c0_g4_i1	F-box At3g12350	1.2e-35	0.835	-		-	no IPS match
TRINITY_DN65678_c0_g2_i1	F-box FBD LRR-repeat At5g22660-like	7.4e-25	0.685	-		-	PTHR32212 (PANTHER); PTHR32212:SF100 (PANTHER)
TRINITY_DN65678_c1_g1_i1	F-box FBD LRR-repeat At5g22660-like	5.5e-26	0.683	-		-	no IPS match
TRINITY_DN49817_c0_g1_i1	IQ-DOMAIN 14-like	2.1e-21	0.677	-		-	no IPS match
TRINITY_DN40148_c1_g2_i1	LOC100282800 isoform X1	5.3e-10	0.6025	-		-	no IPS match
TRINITY_DN65640_c2_g1_i1	Os02g0583300	4.6e-33	0.769	-		-	PTHR10775:SF101 (PANTHER); PTHR10775 (PANTHER)
TRINITY_DN17104_c0_g1_i1	PREDICTED: uncharacterized protein LOC100191662 isoform X3	1.6e-14	0.83	-		-	no IPS match
TRINITY_DN7174_c1_g1_i1	PREDICTED: uncharacterized protein LOC101764564	2.6e-15	0.73	-		-	no IPS match
TRINITY_DN31153_c1_g1_i1	PREDICTED: uncharacterized protein LOC101767267	3.8e-32	0.773	-		-	no IPS match
TRINITY_DN52596_c4_g1_i1	PREDICTED: uncharacterized protein LOC101780033	0.00032	0.64	-		-	no IPS match
TRINITY_DN21036_c0_g1_i1	PREDICTED: uncharacterized protein LOC103647180	1.3e-15	0.97	-		-	-
TRINITY_DN18900_c0_g1_i1	PREDICTED: uncharacterized protein LOC103647230	5.3e-29	0.752	-		-	no IPS match
TRINITY_DN18900_c0_g2_i1	PREDICTED: uncharacterized protein LOC103647230	1.6e-29	0.768	-		-	no IPS match
TRINITY_DN18900_c0_g3_i1	PREDICTED: uncharacterized protein LOC103647230	1.6e-29	0.768	-		-	no IPS match
TRINITY_DN49993_c0_g1_i1	PREDICTED: uncharacterized protein LOC103647507	2.4e-09	0.54	-		-	no IPS match
TRINITY_DN31967_c0_g1_i1	PREDICTED: uncharacterized protein LOC103649506	4e-16	0.676	-		-	no IPS match
TRINITY_DN52804_c3_g2_i1	PREDICTED: uncharacterized protein LOC103849479	4.5e-26	0.79	-		-	IPR025452 (PFAM); PTHR10775 (PANTHER); PTHR10775:SF95 (PANTHER)
TRINITY_DN31938_c0_g2_i1	SGT1 homolog	7.5e-06	0.445	-		-	no IPS match
TRINITY_DN33880_c2_g1_i1	VAN3-binding isoform X1	6.7e-23	0.7833	-		-	-
TRINITY_DN39649_c1_g1_i1	coatomer subunit epsilon-2-like	8.7e-25	0.841	5	P:ER to Golgi vesicle-mediated transport; P:retrograde vesicle-mediated transport, Golgi to ER; F:structural molecule activity; P:intra-Golgi vesicle-mediated transport; C:COPI vesicle coat	-	PF04733 (PFAM); IPR006822 (PANTHER); PTHR10805:SF1 (PANTHER)
TRINITY_DN45790_c1_g2_i1	disease resistance RPM1-like	1.3e-17	0.758	1	F:ADP binding	-	no IPS match
TRINITY_DN57165_c0_g1_i1	disease resistance RPM1-like	3.9e-34	0.863	1	F:ADP binding	-	PTHR23155 (PANTHER); PTHR23155:SF529 (PANTHER)
TRINITY_DN43251_c2_g1_i1	disease resistance RPP13 3 isoform X1	1.8e-35	0.767	1	F:ADP binding	-	PTHR23155 (PANTHER); PTHR23155:SF486 (PANTHER)
TRINITY_DN62159_c4_g1_i1	disease resistance RPS2-like	3.5e-26	0.762	-		-	PTHR23155:SF498 (PANTHER); PTHR23155 (PANTHER)
TRINITY_DN58711_c4_g2_i1	disease susceptibility LOV1-like	4.4e-24	0.781	1	F:ADP binding	-	IPR002182 (PFAM); IPR027417 (SUPERFAMILY)
TRINITY_DN44516_c1_g1_i1	exocyst complex component EXO70B1-like	3.4e-20	0.6467	2	P:exocytosis; C:exocyst	-	no IPS match
TRINITY_DN48580_c1_g1_i1	gibberellin receptor GID1L2	1.2e-16	0.836	2	P:metabolic process; F:hydrolase activity	-	PTHR23024 (PANTHER); PTHR23024:SF178 (PANTHER)
TRINITY_DN48402_c3_g1_i1	glucan endo-1,3-beta-glucosidase 14-like	1.1e-38	0.95	4	P:carbohydrate metabolic process; F:hydrolase activity, hydrolyzing O-glycosyl compounds; C:anchored component of plasma membrane; F:polysaccharide binding	-	IPR000490 (PFAM); PTHR32227:SF70 (PANTHER); PTHR32227 (PANTHER); IPR017853 (SUPERFAMILY)
TRINITY_DN63994_c2_g1_i1	glycerophosphodiester phosphodiesterase GDPDL3-like	4.5e-17	0.8817	4	P:glycerol metabolic process; P:glycerolipid metabolic process; P:phospholipid catabolic process; F:glycerophosphodiester phosphodiesterase activity	EC:3.1; EC:3.1.4.46	no IPS match
TRINITY_DN8467_c0_g1_i1	guanine nucleotide-binding -like NSN1	3.2e-20	0.942	12	F:GTP binding; P:maintenance of inflorescence meristem identity; C:plasmodesma; P:negative regulation of transcription, DNA-templated; P:floral organ morphogenesis; F:GTPase activity; P:regulation of embryonic development; P:ribosome biogenesis; P:regulation of leaf development; C:nucleolus; P:regulation of epidermal cell differentiation; P:cotyledon development	EC:3.6.1; EC:3.6.1.15	-
TRINITY_DN47707_c3_g3_i1	histone H2A	1.4e-21	1	5	F:DNA binding; C:nuclear chromatin; F:protein heterodimerization activity; P:chromatin silencing; C:nucleosome	-	IPR002119 (PRINTS); IPR032454 (PFAM); PTHR23430 (PANTHER); IPR009072 (SUPERFAMILY)
TRINITY_DN64166_c3_g2_i1	hypothetical protein SORBIDRAFT_01g002720	1.2e-21	0.804	-		-	PTHR33872 (PANTHER); PTHR33872:SF2 (PANTHER)
TRINITY_DN38144_c1_g1_i1	hypothetical protein SORBIDRAFT_01g005070	5.7e-21	0.7475	5	C:transcription factor complex; F:transcription factor activity, sequence-specific DNA binding; P:regulation of transcription, DNA-templated; F:sequence-specific DNA binding; P:regulation of transcription, DNA-templated	-	no IPS match
TRINITY_DN55620_c1_g5_i1	hypothetical protein SORBIDRAFT_01g015800	4.3e-30	0.821	-		-	no IPS match
TRINITY_DN62605_c4_g1_i1	hypothetical protein SORBIDRAFT_02g002040	4.8e-14	0.715	5	F:ubiquitin-protein transferase activity; F:protein binding; P:SCF-dependent proteasomal ubiquitin-dependent protein catabolic process; C:SCF ubiquitin ligase complex; P:protein ubiquitination	-	IPR001810 (SUPERFAMILY)
TRINITY_DN64855_c0_g2_i1	hypothetical protein SORBIDRAFT_02g006590	8.9e-13	0.63	-		-	no IPS match
TRINITY_DN6210_c0_g2_i1	hypothetical protein SORBIDRAFT_02g014465, partial	2.6e-08	0.76	-		-	no IPS match
TRINITY_DN51286_c14_g1_i1	hypothetical protein SORBIDRAFT_03g011730	4.5e-30	0.813	5	C:replication fork; P:DNA repair; F:DNA helicase activity; P:DNA duplex unwinding; P:telomere maintenance	EC:3.6.1; EC:3.6.1.15	PTHR10492:SF31 (PANTHER); PTHR10492 (PANTHER); IPR027417 (SUPERFAMILY)
TRINITY_DN28890_c0_g1_i1	hypothetical protein SORBIDRAFT_03g016520	3.5e-10	0.6225	-		-	no IPS match
TRINITY_DN5809_c0_g1_i1	hypothetical protein SORBIDRAFT_03g025190	0.00027	0.42	12	C:chloroplast inner membrane; F:inorganic phosphate transmembrane transporter activity; C:chloroplast; P:transmembrane transport; P:L-ascorbic acid transport; P:anion transmembrane transport; C:membrane; C:integral component of membrane; C:chloroplast envelope; P:xanthophyll cycle; F:L-ascorbic acid transporter activity; C:plastid	-	no IPS match
TRINITY_DN63708_c3_g1_i1	hypothetical protein SORBIDRAFT_03g030790	2.8e-29	0.899	-		-	no IPS match
TRINITY_DN63708_c3_g2_i1	hypothetical protein SORBIDRAFT_03g030790	2.6e-29	0.898	-		-	no IPS match
TRINITY_DN57896_c1_g2_i1	hypothetical protein SORBIDRAFT_03g032010	1e-32	0.966	1	C:chloroplast	-	Coil (COILS); PTHR37174 (PANTHER)
TRINITY_DN54458_c0_g2_i1	hypothetical protein SORBIDRAFT_03g045230	5.8e-16	0.92	-		-	no IPS match
TRINITY_DN8381_c0_g1_i1	hypothetical protein SORBIDRAFT_04g006700	1.8e-24	0.656	-		-	PTHR33065:SF17 (PANTHER); PTHR33065 (PANTHER)
TRINITY_DN54694_c10_g1_i1	hypothetical protein SORBIDRAFT_04g022770	4.3e-16	0.723	-		-	no IPS match
TRINITY_DN23364_c0_g1_i1	hypothetical protein SORBIDRAFT_05g000983, partial	8.4e-08	0.72	-		-	no IPS match
TRINITY_DN63708_c3_g3_i1	hypothetical protein SORBIDRAFT_05g002320	1.7e-29	0.909	-		-	no IPS match
TRINITY_DN69646_c0_g1_i1	hypothetical protein SORBIDRAFT_05g025570	1.6e-40	0.921	6	F:oxidoreductase activity, oxidizing metal ions; P:lignin catabolic process; F:copper ion binding; C:apoplast; P:oxidation-reduction process; F:hydroquinone:oxygen oxidoreductase activity	EC:1.10.3; EC:1.10.3.2	IPR011706 (PFAM); IPR008972 (SUPERFAMILY)
TRINITY_DN8661_c0_g1_i1	hypothetical protein SORBIDRAFT_05g026577, partial	8.7e-34	0.674	-		-	PTHR33087:SF3 (PANTHER); PTHR33087 (PANTHER)
TRINITY_DN9387_c0_g1_i1	hypothetical protein SORBIDRAFT_06g002845	1.1e-05	0.6125	1	F:nucleic acid binding	-	no IPS match
TRINITY_DN11641_c0_g1_i1	hypothetical protein SORBIDRAFT_06g018755, partial	1.6e-13	0.81	-		-	no IPS match
TRINITY_DN60051_c6_g2_i1	hypothetical protein SORBIDRAFT_07g004863, partial	0.00089	0.71	-		-	no IPS match
TRINITY_DN60354_c0_g1_i1	hypothetical protein SORBIDRAFT_07g013770	2.3e-07	0.5925	1	F:nucleic acid binding	-	no IPS match
TRINITY_DN42583_c0_g1_i1	hypothetical protein SORBIDRAFT_07g024320	0.00065	0.43	5	C:cell; F:oxidoreductase activity; F:flavin adenine dinucleotide binding; P:cell redox homeostasis; P:oxidation-reduction process	-	no IPS match
TRINITY_DN62538_c0_g1_i1	hypothetical protein SORBIDRAFT_08g006285, partial	7e-21	0.735	-		-	PTHR33075:SF4 (PANTHER); PTHR33075 (PANTHER)
TRINITY_DN8210_c0_g1_i1	hypothetical protein SORBIDRAFT_08g006355, partial	2.8e-07	0.7	-		-	no IPS match
TRINITY_DN28089_c1_g1_i1	hypothetical protein SORBIDRAFT_08g017813, partial	2.2e-16	0.719	-		-	Coil (COILS); IPR013181 (PFAM); PTHR33377:SF3 (PANTHER); PTHR33377 (PANTHER)
TRINITY_DN49599_c0_g2_i1	hypothetical protein SORBIDRAFT_09g002195	9.7e-07	0.61	-		-	no IPS match
TRINITY_DN48999_c6_g1_i1	hypothetical protein SORBIDRAFT_09g007400	3.3e-13	0.8167	1	F:metal ion binding	-	no IPS match
TRINITY_DN55772_c1_g3_i1	hypothetical protein SORBIDRAFT_09g018310	1e-11	0.718	1	P:regulation of systemic acquired resistance	-	no IPS match
TRINITY_DN42563_c0_g1_i1	hypothetical protein SORBIDRAFT_09g026480	2.7e-12	0.765	-		-	PTHR33083 (PANTHER); PTHR33083:SF2 (PANTHER)
TRINITY_DN49872_c1_g1_i1	hypothetical protein SORBIDRAFT_10g003260	9e-10	0.8017	1	C:integral component of membrane	-	SIGNAL_PEPTIDE_H_REGION (PHOBIUS); SIGNAL_PEPTIDE (PHOBIUS); SIGNAL_PEPTIDE_N_REGION (PHOBIUS); TRANSMEMBRANE (PHOBIUS); CYTOPLASMIC_DOMAIN (PHOBIUS); SIGNAL_PEPTIDE_C_REGION (PHOBIUS); NON_CYTOPLASMIC_DOMAIN (PHOBIUS); SignalP-noTM (SIGNALP_EUK)
TRINITY_DN40334_c0_g1_i1	hypothetical protein SORBIDRAFT_10g023023, partial	5.3e-11	0.79	2	F:nucleic acid binding; P:DNA integration	-	no IPS match
TRINITY_DN15942_c1_g1_i1	hypothetical protein SORBIDRAFT_10g024175, partial	3.9e-13	0.611	-		-	no IPS match
TRINITY_DN7886_c0_g1_i1	kinesin-4-like isoform X2	1.1e-38	0.986	9	F:ATPase activity; F:ATP binding; F:microtubule motor activity; C:tubulin complex; P:metabolic process; C:kinesin complex; P:microtubule-based movement; C:microtubule; F:microtubule binding	EC:3.6.1; EC:3.6.1.3; EC:3.6.1.15	IPR001752 (PRINTS); IPR001752 (PFAM); IPR027640 (PANTHER); PTHR24115:SF530 (PANTHER); IPR001752 (PROSITE_PROFILES); IPR027417 (SUPERFAMILY)
TRINITY_DN42564_c0_g3_i1	mitochondrial-like	4.9e-30	0.864	-		-	IPR002885 (TIGRFAM); IPR002885 (PFAM); PTHR24015 (PANTHER); IPR002885 (PROSITE_PROFILES); IPR002885 (PROSITE_PROFILES)
TRINITY_DN6241_c0_g1_i1	mixed-linked glucan synthase 2-like	8.6e-31	0.874	7	C:integral component of membrane; F:cellulose synthase (UDP-forming) activity; P:cellulose biosynthetic process; P:UDP-glucose metabolic process; P:cell wall organization; P:starch metabolic process; P:sucrose metabolic process	EC:2.4.1.12; EC:2.4.1	no IPS match
TRINITY_DN37137_c0_g1_i1	myosin-6-like isoform X2	3.4e-36	0.969	5	C:myosin complex; F:ATP binding; F:actin binding; P:metabolic process; F:motor activity	EC:3.6.1; EC:3.6.1.15	IPR001609 (PFAM); PTHR13140:SF382 (PANTHER); PTHR13140 (PANTHER); IPR001609 (PROSITE_PROFILES); IPR027417 (SUPERFAMILY)
TRINITY_DN3749_c0_g2_i1	oryzain alpha chain-like	1.4e-07	0.4533	4	P:proteolysis; F:cysteine-type peptidase activity; F:peptidase activity; F:hydrolase activity	-	no IPS match
TRINITY_DN48055_c0_g1_i1	pentatricopeptide repeat-containing At1g17630	5e-23	0.71	-		-	IPR002885 (PFAM); IPR002885 (TIGRFAM); PTHR24015 (PANTHER); IPR002885 (PROSITE_PROFILES)
TRINITY_DN40147_c3_g1_i1	pentatricopeptide repeat-containing At3g29230-like	2.4e-28	0.83	-		-	IPR002885 (PFAM); IPR002885 (TIGRFAM); IPR002885 (PFAM); PTHR24015:SF832 (PANTHER); PTHR24015 (PANTHER); IPR002885 (PROSITE_PROFILES); IPR002885 (PROSITE_PROFILES)
TRINITY_DN10914_c1_g1_i1	pentatricopeptide repeat-containing At4g02750 isoform X1	1.1e-11	0.805	-		-	PTHR24015:SF830 (PANTHER); PTHR24015 (PANTHER)
TRINITY_DN22989_c0_g1_i1	pentatricopeptide repeat-containing mitochondrial-like	5.4e-05	0.9	-		-	no IPS match
TRINITY_DN15411_c1_g1_i1	plant UBX domain-containing 7-like	1.4e-16	0.65	-		-	no IPS match
TRINITY_DN41917_c0_g2_i1	polyphenol chloroplastic-like	3.1e-35	0.847	6	P:obsolete electron transport; P:tyrosine metabolic process; F:metal ion binding; F:catechol oxidase activity; P:oxidation-reduction process; P:pigment biosynthetic process	EC:1.10.3; EC:1.10.3.1	PTHR11474:SF33 (PANTHER); PTHR11474 (PANTHER); IPR008922 (SUPERFAMILY)
TRINITY_DN65731_c5_g1_i1	probable 26S proteasome complex subunit sem1-1	1.5e-08	0.964	6	P:mRNA export from nucleus; C:nucleus; P:proteolysis; P:double-strand break repair via homologous recombination; C:proteasome regulatory particle, lid subcomplex; P:proteasome assembly	-	no IPS match
TRINITY_DN60574_c0_g1_i1	probable ATP-dependent RNA helicase DHX35	6.9e-28	0.87	6	F:ATP binding; C:cytoplasm; C:spliceosomal complex; P:RNA processing; F:ATP-dependent RNA helicase activity; F:poly(A) RNA binding	EC:3.6.1; EC:3.6.1.3; EC:2.7.7; EC:3.6.1.15	no IPS match
TRINITY_DN63655_c3_g2_i1	probable LRR receptor-like serine threonine- kinase At4g26540	2.1e-37	0.957	5	F:ATP binding; C:integral component of membrane; P:serine family amino acid metabolic process; F:protein serine/threonine kinase activity; P:protein phosphorylation	EC:2.7.11	no IPS match
TRINITY_DN69874_c0_g1_i1	probable WRKY transcription factor 53	2.1e-15	0.79	5	C:transcription factor complex; F:transcription factor activity, sequence-specific DNA binding; P:regulation of transcription, DNA-templated; F:sequence-specific DNA binding; P:regulation of transcription, DNA-templated	-	no IPS match
TRINITY_DN64818_c7_g3_i1	probable aldo-keto reductase 2	7.1e-36	0.953	-		-	no IPS match
TRINITY_DN42802_c1_g1_i1	probable calcium-binding CML18	8.9e-35	0.978	1	F:calcium ion binding	-	IPR002048 (SMART); IPR002048 (PFAM); PTHR10891:SF290 (PANTHER); PTHR10891 (PANTHER); IPR002048 (PROSITE_PROFILES); IPR011992 (SUPERFAMILY)
TRINITY_DN65373_c3_g1_i1	probable galacturonosyltransferase 7	2.4e-21	0.821	8	F:polygalacturonate 4-alpha-galacturonosyltransferase activity; C:integral component of membrane; P:pectin biosynthetic process; C:Golgi membrane; P:cell wall organization; P:starch metabolic process; P:sucrose metabolic process; P:nucleotide metabolic process	EC:2.4.1.43	no IPS match
TRINITY_DN53557_c3_g3_i1	probable histone	2e-20	0.93	5	F:DNA binding; C:nuclear chromatin; F:protein heterodimerization activity; P:chromatin silencing; C:nucleosome	-	PTHR23430 (PANTHER); IPR009072 (SUPERFAMILY)
TRINITY_DN39300_c0_g1_i1	probable inactive beta-glucosidase 14 isoform X1	4.6e-08	0.45	4	P:carbohydrate metabolic process; F:beta-glucosidase activity; F:hydrolase activity, hydrolyzing O-glycosyl compounds; P:glycosyl compound metabolic process	-	no IPS match
TRINITY_DN63073_c1_g2_i1	probable inactive receptor kinase At2g26730	1.1e-18	0.809	4	F:ATP binding; C:integral component of membrane; F:protein kinase activity; P:protein phosphorylation	-	PTHR27008 (PANTHER); PTHR27008:SF23 (PANTHER); IPR000719 (PROSITE_PROFILES); IPR011009 (SUPERFAMILY)
TRINITY_DN64628_c1_g1_i1	ras-related Rab-2-B	2.7e-23	0.812	7	F:GTP binding; P:nucleocytoplasmic transport; P:small GTPase mediated signal transduction; F:GTPase activity; P:metabolic process; P:intracellular protein transport; C:endoplasmic reticulum-Golgi intermediate compartment membrane	EC:3.6.1; EC:3.6.1.15	no IPS match
TRINITY_DN47000_c2_g4_i1	receptor kinase At4g00960 isoform X1	4.5e-13	0.898	3	F:ATP binding; F:protein kinase activity; P:protein phosphorylation	-	no IPS match
TRINITY_DN54160_c8_g1_i1	retrovirus-related Pol poly from transposon 297	1.2e-21	0.91	-		-	PTHR24559:SF186 (PANTHER); PTHR24559 (PANTHER); SSF56672 (SUPERFAMILY)
TRINITY_DN59851_c7_g2_i1	retrovirus-related Pol poly from transposon TNT 1-94 isoform X3	1.9e-30	0.83	2	F:nucleic acid binding; P:DNA integration	-	IPR013103 (PFAM); PTHR11439 (PANTHER); PTHR11439:SF185 (PANTHER); SIGNAL_PEPTIDE_H_REGION (PHOBIUS); SIGNAL_PEPTIDE_C_REGION (PHOBIUS); NON_CYTOPLASMIC_DOMAIN (PHOBIUS); SIGNAL_PEPTIDE (PHOBIUS); SIGNAL_PEPTIDE_N_REGION (PHOBIUS)
TRINITY_DN17437_c0_g2_i1	ribonuclease H At1g65750	1.3e-18	0.805	-		-	IPR026960 (PFAM)
TRINITY_DN22263_c0_g1_i1	ribonuclease H At1g65750	4.2e-30	0.74	-		-	no IPS match
TRINITY_DN59084_c5_g6_i1	ribonuclease H At1g65750	3.6e-08	0.5967	-		-	no IPS match
TRINITY_DN59161_c3_g1_i1	ribonuclease H At1g65750	1.3e-22	0.785	-		-	PTHR33116 (PANTHER); PTHR33116:SF4 (PANTHER)
TRINITY_DN61288_c2_g2_i1	ribonuclease H At1g65750	2.8e-10	0.588	-		-	TMhelix (TMHMM)
TRINITY_DN12565_c0_g1_i1	ribonuclease H At1g65750 isoform X1	5.3e-17	0.642	-		-	no IPS match
TRINITY_DN2078_c0_g1_i1	ribonuclease H At1g65750 isoform X1	4.2e-19	0.6625	-		-	no IPS match
TRINITY_DN59517_c0_g1_i1	serine threonine- kinase PBS1-like	3.2e-17	0.829	4	F:ATP binding; P:serine family amino acid metabolic process; F:protein serine/threonine kinase activity; P:protein phosphorylation	EC:2.7.11	-
TRINITY_DN59723_c4_g2_i1	serine threonine- phosphatase 7 long form homolog	4.4e-27	0.838	1	C:integral component of membrane	-	no IPS match
TRINITY_DN63783_c0_g2_i1	sigma factor isoform X1	3.5e-07	0.88	7	F:DNA binding; F:sigma factor activity; C:transcription factor complex; F:transcription factor activity, sequence-specific DNA binding; P:regulation of transcription, DNA-templated; P:DNA-templated transcription, initiation; P:regulation of transcription, DNA-templated	-	no IPS match
TRINITY_DN63783_c5_g3_i1	sigma factor isoform X1	2.4e-19	0.8575	12	F:DNA binding; C:transcription factor complex; C:chloroplast; F:transcription factor activity, sequence-specific DNA binding; P:pyrimidine nucleobase metabolic process; F:DNA-directed RNA polymerase activity; F:plastid sigma factor activity; P:regulation of transcription, DNA-templated; P:DNA-templated transcription, initiation; P:purine nucleobase metabolic process; P:regulation of transcription…	EC:2.7.7.6	no IPS match
TRINITY_DN60718_c1_g4_i1	slowmo homolog 1	6.5e-12	0.788	3	C:mitochondrial intermembrane space; P:phospholipid transport; F:phosphatidic acid transporter activity	-	no IPS match
TRINITY_DN30696_c0_g2_i1	soluble inorganic pyrophosphatase-like isoform X1	7.7e-12	0.5925	-		-	NON_CYTOPLASMIC_DOMAIN (PHOBIUS); TRANSMEMBRANE (PHOBIUS); CYTOPLASMIC_DOMAIN (PHOBIUS)
TRINITY_DN30696_c0_g3_i1	soluble inorganic pyrophosphatase-like isoform X1	7.7e-12	0.5925	-		-	TRANSMEMBRANE (PHOBIUS); NON_CYTOPLASMIC_DOMAIN (PHOBIUS); CYTOPLASMIC_DOMAIN (PHOBIUS)
TRINITY_DN16092_c0_g1_i1	tankyrase-1-like isoform X2	9.1e-28	0.709	1	F:protein binding	-	PF13637 (PFAM); IPR002110 (PROSITE_PROFILES); IPR002110 (PROSITE_PROFILES); IPR020683 (PROSITE_PROFILES); IPR020683 (SUPERFAMILY)
TRINITY_DN58487_c5_g3_i1	tobamovirus multiplication 1-like	3.6e-28	0.933	3	C:plant-type vacuole membrane; C:integral component of membrane; P:viral replication complex formation and maintenance	-	IPR009457 (PFAM); PTHR31142:SF5 (PANTHER); PTHR31142 (PANTHER); TRANSMEMBRANE (PHOBIUS); NON_CYTOPLASMIC_DOMAIN (PHOBIUS); CYTOPLASMIC_DOMAIN (PHOBIUS); TMhelix (TMHMM)
TRINITY_DN18266_c0_g1_i1	transcriptional activator DEMETER-like	1.2e-15	0.775	-		-	-
TRINITY_DN51911_c0_g4_i1	transcriptional regulator ATRX-like	0.00034	0.79	-		-	no IPS match
TRINITY_DN53860_c2_g5_i1	uncharacterized acetyltransferase At3g50280-like	1.7e-23	0.818	2	F:transferase activity, transferring acyl groups other than amino-acyl groups; P:metabolic process	-	no IPS match
TRINITY_DN61567_c9_g1_i1	uncharacterized mitochondrial g00310-like	4.2e-22	0.793	-		-	no IPS match
TRINITY_DN53705_c2_g2_i1	uncharacterized mitochondrial g00810-like	0.00012	0.715	1	F:nucleic acid binding	-	TRANSMEMBRANE (PHOBIUS); NON_CYTOPLASMIC_DOMAIN (PHOBIUS); CYTOPLASMIC_DOMAIN (PHOBIUS); TMhelix (TMHMM)
TRINITY_DN65683_c2_g3_i1	uncharacterized mitochondrial g00810-like	2.6e-21	0.826	-		-	no IPS match
TRINITY_DN44884_c0_g1_i1	uncharacterized protein LOC100280161	7.9e-15	0.78	-		-	no IPS match
TRINITY_DN5094_c0_g1_i1	uncharacterized protein LOC100304211	7.8e-36	0.8583	1	C:integral component of membrane	-	no IPS match
TRINITY_DN65422_c5_g2_i1	uncharacterized protein LOC100381955	2.8e-11	0.78	1	C:membrane	-	no IPS match
TRINITY_DN65422_c5_g3_i1	uncharacterized protein LOC100381955	5.2e-10	0.75	1	C:membrane	-	no IPS match
TRINITY_DN31876_c1_g2_i1	uncharacterized protein LOC100382981	2.4e-10	0.8425	-		-	no IPS match
TRINITY_DN55620_c1_g2_i1	uncharacterized protein LOC103643628	1.4e-20	0.8386	-		-	no IPS match
TRINITY_DN37230_c1_g2_i1	zinc finger BED domain-containing RICESLEEPER 1-like	3.6e-16	0.689	-		-	no IPS match
TRINITY_DN42795_c1_g1_i1	ATP-dependent DNA helicase pif1-like	4.8e-25	0.817	4	C:replication fork; P:DNA repair; F:DNA helicase activity; P:telomere maintenance	EC:3.6.1; EC:3.6.1.15	IPR010285 (PFAM); PTHR10492 (PANTHER)
TRINITY_DN30101_c0_g1_i1	BTB POZ and MATH domain-containing 1-like	5.9e-19	0.782	1	F:protein binding	-	IPR000210 (PFAM); PTHR24413 (PANTHER); PTHR24413:SF130 (PANTHER); IPR011333 (SUPERFAMILY)
TRINITY_DN37579_c1_g1_i1	DYAD-like	1e-32	0.874	-		-	no IPS match
TRINITY_DN25527_c0_g2_i1	ELMO domain-containing A	1.4e-24	0.964	-		-	no IPS match
TRINITY_DN18165_c0_g1_i1	F-box LRR-repeat 4	3.3e-15	0.894	1	F:protein binding	-	IPR001810 (PFAM); IPR001810 (SUPERFAMILY)
TRINITY_DN41642_c1_g1_i1	FBD-associated F-box At1g66310-like	1.3e-25	0.713	-		-	no IPS match
TRINITY_DN49887_c4_g2_i1	LOC100282800 isoform X2	4.3e-21	0.728	-		-	PTHR19446:SF368 (PANTHER); PTHR19446 (PANTHER)
TRINITY_DN29596_c0_g1_i1	LOC100286153 isoform X1	1.8e-11	0.75	-		-	no IPS match
TRINITY_DN23978_c0_g1_i1	M serotype 5-like isoform X1	4.1e-14	0.7013	-		-	Coil (COILS)
TRINITY_DN46140_c4_g1_i1	Os08g0236200	1.3e-06	0.5967	-		-	no IPS match
TRINITY_DN32695_c0_g1_i1	Os08g0544300	1.3e-33	0.773	-		-	PTHR11439 (PANTHER); PTHR11439:SF189 (PANTHER)
TRINITY_DN6886_c0_g1_i1	PREDICTED: uncharacterized protein LOC101767523	1.3e-20	0.8017	-		-	PTHR36772 (PANTHER); PTHR36772:SF1 (PANTHER)
TRINITY_DN31272_c0_g1_i1	PREDICTED: uncharacterized protein LOC102715738	1.6e-17	0.672	-		-	no IPS match
TRINITY_DN25026_c0_g1_i1	PREDICTED: uncharacterized protein LOC103634897 isoform X1	2e-07	0.84	-		-	no IPS match
TRINITY_DN12353_c0_g1_i1	PREDICTED: uncharacterized protein LOC103849479	1.2e-24	0.748	-		-	IPR025452 (PFAM); PTHR10775:SF95 (PANTHER); PTHR10775 (PANTHER)
TRINITY_DN65993_c0_g1_i1	PREDICTED: uncharacterized protein LOC105351890	3.1e-27	0.839	-		-	PTHR24559 (PANTHER); PTHR24559:SF207 (PANTHER)
TRINITY_DN59744_c3_g1_i1	PREDICTED: uncharacterized protein LOC105914750	7.8e-20	0.696	-		-	PTHR33068 (PANTHER); PTHR33068:SF2 (PANTHER)
TRINITY_DN62872_c2_g1_i1	cytochrome c biogenesis B (mitochondrion)	4.6e-17	0.846	6	F:heme transporter activity; C:mitochondrion; C:integral component of membrane; C:cytoplasmic, membrane-bounded vesicle; P:cytochrome complex assembly; P:heme transport	-	no IPS match
TRINITY_DN59049_c0_g1_i1	cytokinin-N-glucosyltransferase 1	4.2e-07	0.814	2	F:transferase activity, transferring hexosyl groups; P:metabolic process	-	IPR002213 (PANTHER); PTHR11926:SF407 (PANTHER); SSF53756 (SUPERFAMILY)
TRINITY_DN64548_c7_g1_i1	disease resistance RGA1 isoform X5	1.8e-05	0.55	-		-	no IPS match
TRINITY_DN58591_c2_g2_i1	disease resistance RGA2-like	2.5e-26	0.754	1	F:ADP binding	-	no IPS match
TRINITY_DN41078_c0_g1_i1	disease resistance RGA3	1.6e-23	0.771	1	F:ADP binding	-	no IPS match
TRINITY_DN24572_c0_g1_i1	disease resistance RPM1-like	9.6e-22	0.96	-		-	no IPS match
TRINITY_DN26281_c2_g1_i1	disease resistance RPM1-like	3.3e-06	0.7	-		-	no IPS match
TRINITY_DN44974_c8_g1_i1	disease resistance RPP13 3	6.1e-36	0.9	1	F:ADP binding	-	PTHR23155:SF576 (PANTHER); PTHR23155 (PANTHER)
TRINITY_DN65535_c4_g1_i1	disease resistance RPP13 3	3.4e-23	0.769	-		-	no IPS match
TRINITY_DN57106_c14_g1_i1	disease resistance RPP13 3 isoform X1	1.9e-30	0.89	1	F:ADP binding	-	IPR002182 (PFAM); PTHR23155:SF484 (PANTHER); PTHR23155 (PANTHER)
TRINITY_DN59087_c7_g1_i1	disease resistance RPP13-like	1.2e-28	0.762	1	F:ADP binding	-	no IPS match
TRINITY_DN57670_c5_g1_i1	disease susceptibility LOV1-like	4.2e-14	0.64	1	F:ADP binding	-	no IPS match
TRINITY_DN48386_c1_g2_i1	disulfide isomerase-like 2-1	1.8e-41	0.974	7	F:DNA binding; F:protein disulfide isomerase activity; P:metabolic process; C:endoplasmic reticulum; P:cell redox homeostasis; P:protein folding; P:response to endoplasmic reticulum stress	EC:5.3.4.1	IPR013766 (PFAM); PTHR18929 (PANTHER); PTHR18929:SF91 (PANTHER); IPR012336 (SUPERFAMILY)
TRINITY_DN42951_c1_g1_i1	dof zinc finger	7.1e-22	0.9483	2	F:DNA binding; P:regulation of transcription, DNA-templated	-	TMhelix (TMHMM)
TRINITY_DN1917_c0_g1_i1	embryonic DC-8-like	4.5e-26	0.915	-		-	no IPS match
TRINITY_DN60377_c1_g1_i1	ethylene-responsive transcription factor 2	1.2e-07	0.635	5	F:DNA binding; C:nucleus; F:transcription factor activity, sequence-specific DNA binding; P:transcription, DNA-templated; P:regulation of transcription, DNA-templated	-	no IPS match
TRINITY_DN53287_c5_g1_i1	eukaryotic translation initiation factor 2 subunit gamma-like	3.8e-25	1	6	F:GTP binding; F:translation initiation factor activity; P:formation of translation preinitiation complex; F:GTPase activity; C:ribosome; P:regulation of translational initiation	EC:3.6.1; EC:3.6.1.15	IPR009000 (SUPERFAMILY)
TRINITY_DN42867_c2_g1_i1	exocyst complex component EXO70A1-like	1.2e-18	0.8033	2	P:exocytosis; C:exocyst	-	Coil (COILS); PTHR12542:SF42 (PANTHER); IPR004140 (PANTHER)
TRINITY_DN10813_c0_g2_i1	fasciclin-like arabinogalactan 16	5.4e-11	0.935	-		-	PTHR32499 (PANTHER)
TRINITY_DN53264_c2_g1_i1	glutathione S-transferase T3-like isoform X1	1.8e-31	0.765	-		-	no IPS match
TRINITY_DN898_c0_g1_i1	heparan-alpha-glucosaminide N-acetyltransferase-like isoform X2	1.5e-11	0.518	2	C:membrane; C:integral component of membrane	-	no IPS match
TRINITY_DN53557_c3_g2_i1	histone H2A-like	5.3e-24	1	5	F:DNA binding; C:nuclear chromatin; F:protein heterodimerization activity; P:chromatin silencing; C:nucleosome	-	IPR002119 (PRINTS); IPR032454 (PFAM); PTHR23430 (PANTHER)
TRINITY_DN47029_c4_g1_i1	histone H3	9.7e-16	1	4	C:nucleus; F:DNA binding; F:protein heterodimerization activity; C:nucleosome	-	IPR000164 (PRINTS); IPR000164 (PANTHER); IPR009072 (SUPERFAMILY)
TRINITY_DN47029_c4_g4_i1	histone H3	9.7e-16	1	4	C:nucleus; F:DNA binding; F:protein heterodimerization activity; C:nucleosome	-	IPR000164 (PRINTS); IPR000164 (PANTHER); IPR009072 (SUPERFAMILY)
TRINITY_DN36962_c2_g1_i1	hypothetical protein MTR_7g031847	1.9e-10	0.75	-		-	no IPS match
TRINITY_DN29696_c0_g1_i1	hypothetical protein PHAVU_011G146200g	8.2e-05	0.52	-		-	no IPS match
TRINITY_DN62632_c3_g1_i1	hypothetical protein SORBIDRAFT_02g029160	4.2e-21	0.8117	-		-	no IPS match
TRINITY_DN62632_c3_g2_i1	hypothetical protein SORBIDRAFT_02g029160	6.2e-22	0.8117	-		-	no IPS match
TRINITY_DN64697_c1_g4_i1	hypothetical protein SORBIDRAFT_02g041280	7.1e-18	0.73	1	F:ADP binding	-	no IPS match
TRINITY_DN54521_c4_g1_i1	hypothetical protein SORBIDRAFT_03g006110	4.8e-34	0.92	6	F:ATP binding; C:integral component of membrane; P:serine family amino acid metabolic process; F:protein serine/threonine kinase activity; P:protein phosphorylation; C:plasma membrane	EC:2.7.11	TRANSMEMBRANE (PHOBIUS); NON_CYTOPLASMIC_DOMAIN (PHOBIUS); CYTOPLASMIC_DOMAIN (PHOBIUS); PS51257 (PROSITE_PROFILES); TMhelix (TMHMM)
TRINITY_DN59612_c2_g4_i1	hypothetical protein SORBIDRAFT_03g017633, partial	4.3e-27	0.83	6	F:nucleic acid binding; F:zinc ion binding; F:aspartic-type endopeptidase activity; P:proteolysis; C:integral component of membrane; P:DNA integration	EC:3.4.23	no IPS match
TRINITY_DN53935_c0_g2_i1	hypothetical protein SORBIDRAFT_03g031020	2.6e-24	0.86	-		-	no IPS match
TRINITY_DN63904_c0_g3_i1	hypothetical protein SORBIDRAFT_03g040400	1.5e-15	0.668	-		-	no IPS match
TRINITY_DN61118_c7_g1_i1	hypothetical protein SORBIDRAFT_04g037770	1.7e-18	0.8711	6	C:replication fork; F:ATP binding; P:DNA repair; F:DNA helicase activity; P:DNA duplex unwinding; P:telomere maintenance	EC:3.6.1; EC:3.6.1.15	no IPS match
TRINITY_DN44334_c4_g1_i1	hypothetical protein SORBIDRAFT_05g000586, partial	6.2e-07	0.685	2	F:nucleic acid binding; F:zinc ion binding	-	no IPS match
TRINITY_DN30008_c0_g1_i1	hypothetical protein SORBIDRAFT_05g002040	3.2e-33	0.893	-		-	IPR002885 (PFAM); IPR002885 (TIGRFAM); PTHR24015 (PANTHER); IPR002885 (PROSITE_PROFILES)
TRINITY_DN30008_c0_g2_i1	hypothetical protein SORBIDRAFT_05g002040	3.2e-33	0.893	-		-	IPR002885 (PFAM); IPR002885 (TIGRFAM); PTHR24015 (PANTHER); IPR002885 (PROSITE_PROFILES)
TRINITY_DN30008_c0_g3_i1	hypothetical protein SORBIDRAFT_05g002040	5.2e-34	0.898	-		-	IPR002885 (PFAM); IPR002885 (TIGRFAM); PTHR24015 (PANTHER); IPR002885 (PROSITE_PROFILES)
TRINITY_DN57604_c3_g3_i1	hypothetical protein SORBIDRAFT_05g017252, partial	4.8e-05	0.71	6	F:nucleic acid binding; F:DNA binding; C:nucleus; F:transcription factor activity, sequence-specific DNA binding; F:RNA polymerase II regulatory region sequence-specific DNA binding; P:regulation of transcription from RNA polymerase II promoter	-	no IPS match
TRINITY_DN43247_c1_g2_i1	hypothetical protein SORBIDRAFT_05g020880	9.1e-29	0.694	2	F:nucleic acid binding; F:zinc ion binding	-	IPR001878 (SUPERFAMILY)
TRINITY_DN64431_c4_g1_i1	hypothetical protein SORBIDRAFT_06g016046, partial	1.5e-29	0.865	2	F:nucleic acid binding; P:DNA integration	-	IPR013103 (PFAM); PTHR11439:SF185 (PANTHER); PTHR11439 (PANTHER)
TRINITY_DN53553_c0_g1_i1	hypothetical protein SORBIDRAFT_07g020163, partial	3.1e-12	0.6867	-		-	no IPS match
TRINITY_DN16011_c0_g1_i1	hypothetical protein SORBIDRAFT_07g020806, partial	1.3e-30	0.803	-		-	PTHR24559:SF180 (PANTHER); PTHR24559 (PANTHER)
TRINITY_DN64154_c1_g2_i1	hypothetical protein SORBIDRAFT_08g005122, partial	0.00041	0.6	-		-	no IPS match
TRINITY_DN40130_c1_g1_i1	hypothetical protein SORBIDRAFT_08g009520	2.8e-25	0.892	5	F:nucleic acid binding; C:nucleus; P:photoreactive repair; F:deoxyribodipyrimidine photo-lyase activity; P:DNA integration	EC:4.1.99.3; EC:4.1.99	NON_CYTOPLASMIC_DOMAIN (PHOBIUS); CYTOPLASMIC_DOMAIN (PHOBIUS); TRANSMEMBRANE (PHOBIUS)
TRINITY_DN52043_c3_g1_i1	hypothetical protein SORBIDRAFT_08g021060	3.9e-13	0.88	1	F:protein binding	-	IPR001810 (PFAM); PTHR33207:SF9 (PANTHER); PTHR33207 (PANTHER); IPR001810 (PROSITE_PROFILES); IPR001810 (SUPERFAMILY)
TRINITY_DN56804_c4_g2_i1	hypothetical protein SORBIDRAFT_09g012391, partial	3.9e-25	0.779	-		-	no IPS match
TRINITY_DN69380_c0_g1_i1	hypothetical protein SORBIDRAFT_09g016165, partial	2.4e-24	0.8	-		-	no IPS match
TRINITY_DN67822_c0_g1_i1	hypothetical protein SORBIDRAFT_10g007390	0.00059	0.64	3	F:nucleic acid binding; F:zinc ion binding; F:metal ion binding	-	no IPS match
TRINITY_DN60339_c1_g2_i1	hypothetical protein SORBIDRAFT_10g023023, partial	1.2e-12	0.6675	4	F:nucleic acid binding; F:zinc ion binding; F:metal ion binding; P:DNA integration	-	no IPS match
TRINITY_DN40229_c2_g2_i1	hypothetical protein SORBIDRAFT_10g030670	5.7e-06	0.59	2	P:exocytosis; C:exocyst	-	no IPS match
TRINITY_DN57475_c5_g1_i1	mitochondrial substrate carrier family E isoform X2	3.7e-24	0.952	6	P:transmembrane transport; F:structural constituent of ribosome; C:integral component of membrane; P:ribosome biogenesis; C:ribosome; P:translation	-	no IPS match
TRINITY_DN53206_c1_g1_i1	multi -bridging factor 1c	1.9e-23	0.837	5	C:transcription factor complex; F:transcription coactivator activity; P:positive regulation of transcription, DNA-templated; F:sequence-specific DNA binding; C:nucleolus	-	IPR013729 (PFAM)
TRINITY_DN63835_c3_g1_i1	omega-hydroxypalmitate O-feruloyl transferase-like	7.9e-37	0.921	2	F:transferase activity, transferring acyl groups other than amino-acyl groups; P:metabolic process	-	IPR003480 (PFAM); PTHR31642 (PANTHER); PTHR31642:SF10 (PANTHER)
TRINITY_DN61586_c0_g2_i1	pentatricopeptide repeat-containing At1g56570	4.6e-35	0.785	6	F:zinc ion binding; P:response to glucose; P:response to abscisic acid; P:response to salt stress; C:mitochondrion; P:defense response to fungus	-	IPR002885 (TIGRFAM); IPR002885 (PFAM); PTHR24015 (PANTHER); PTHR24015:SF458 (PANTHER); IPR002885 (PROSITE_PROFILES)
TRINITY_DN53558_c2_g1_i1	pentatricopeptide repeat-containing At3g11460	9.9e-24	0.8825	2	F:zinc ion binding; P:cytidine to uridine editing	-	no IPS match
TRINITY_DN23829_c1_g1_i1	pentatricopeptide repeat-containing mitochondrial	3.2e-18	0.67	-		-	no IPS match
TRINITY_DN58966_c1_g2_i1	probable LRR receptor-like serine threonine- kinase At3g47570	0.00035	0.64	10	F:nucleotide binding; F:ATP binding; C:membrane; C:integral component of membrane; F:protein kinase activity; P:phosphorylation; F:transferase activity; F:protein serine/threonine kinase activity; P:protein phosphorylation; F:kinase activity	-	no IPS match
TRINITY_DN61934_c0_g1_i1	probable LRR receptor-like serine threonine- kinase At3g47570	3.4e-37	0.814	5	F:ATP binding; C:integral component of membrane; P:serine family amino acid metabolic process; F:protein serine/threonine kinase activity; P:protein phosphorylation	EC:2.7.11	PTHR27000:SF211 (PANTHER); PTHR27000 (PANTHER)
TRINITY_DN64534_c2_g1_i1	probable LRR receptor-like serine threonine- kinase At3g47570	7.4e-24	0.73	6	F:ATP binding; F:protein binding; C:integral component of membrane; P:serine family amino acid metabolic process; F:protein serine/threonine kinase activity; P:protein phosphorylation	EC:2.7.11	IPR001611 (PFAM); PTHR27000 (PANTHER); IPR032675 (SUPERFAMILY)
TRINITY_DN7755_c0_g1_i1	probable beta-1,3-galactosyltransferase 8	6.5e-11	0.554	8	P:mitotic spindle assembly checkpoint; F:transferase activity, transferring glycosyl groups; C:membrane; C:integral component of membrane; P:protein glycosylation; F:galactosyltransferase activity; C:Golgi apparatus; F:transferase activity	-	no IPS match
TRINITY_DN49815_c0_g1_i1	probable cytokinin riboside 5 -monophosphate phosphoribohydrolase LOGL10	2e-09	0.4456	6	P:cytokinin biosynthetic process; F:hydrolase activity, hydrolyzing N-glycosyl compounds; C:nucleus; F:lyase activity; C:cytosol; F:hydrolase activity	-	no IPS match
TRINITY_DN45583_c1_g1_i1	probable glutathione S-transferase	1.6e-16	0.884	6	P:obsolete glutathione conjugation reaction; F:protein binding; P:toxin catabolic process; C:cytoplasm; P:glutathione metabolic process; F:glutathione transferase activity	EC:2.5.1.18	IPR004045 (PFAM); PTHR11260 (PANTHER); PTHR11260:SF304 (PANTHER); IPR004045 (PROSITE_PROFILES); IPR012336 (SUPERFAMILY)
TRINITY_DN37885_c2_g1_i1	probable non-inhibitory serpin-Z9	1.1e-31	0.685	3	C:extracellular space; F:serine-type endopeptidase inhibitor activity; P:negative regulation of endopeptidase activity	-	no IPS match
TRINITY_DN64438_c2_g1_i1	probable serine threonine- kinase WNK8	6.1e-24	0.891	6	F:ATP binding; C:cytosol; P:serine family amino acid metabolic process; F:protein serine/threonine kinase activity; P:protein phosphorylation; P:intracellular signal transduction	EC:2.7.11	PTHR13902 (PANTHER); PTHR13902:SF49 (PANTHER)
TRINITY_DN6929_c0_g1_i1	probable trehalose-phosphate phosphatase 6-like	1.4e-05	0.43	5	F:catalytic activity; F:trehalose-phosphatase activity; P:trehalose biosynthetic process; P:dephosphorylation; F:hydrolase activity	-	no IPS match
TRINITY_DN66314_c0_g1_i1	receptor 12-like	2.6e-34	0.815	2	F:protein binding; C:integral component of membrane	-	IPR025875 (PFAM); PTHR27004:SF20 (PANTHER); PTHR27004 (PANTHER); IPR001611 (PROSITE_PROFILES); IPR001611 (PROSITE_PROFILES); IPR032675 (SUPERFAMILY)
TRINITY_DN47000_c4_g1_i1	receptor kinase At4g00960 isoform X1	1.2e-22	0.816	7	F:nucleotide binding; C:plasmodesma; P:serine family amino acid metabolic process; F:protein serine/threonine kinase activity; P:protein phosphorylation; P:defense response; C:plasma membrane	EC:2.7.11	IPR001245 (PFAM); PTHR27002 (PANTHER); PTHR27002:SF111 (PANTHER); IPR011009 (SUPERFAMILY)
TRINITY_DN55622_c6_g3_i1	reticuline oxidase-like	3.2e-27	0.729	3	F:oxidoreductase activity, acting on CH-OH group of donors; F:flavin adenine dinucleotide binding; P:oxidation-reduction process	-	PTHR32448:SF13 (PANTHER); PTHR32448 (PANTHER)
TRINITY_DN46407_c4_g1_i1	retinoblastoma-related 1-like	6.8e-12	0.82	-		-	no IPS match
TRINITY_DN27910_c0_g1_i1	ribonuclease H At1g65750	6e-12	0.692	-		-	no IPS match
TRINITY_DN34578_c4_g1_i1	ribonuclease H At1g65750	3.3e-08	0.709	-		-	no IPS match
TRINITY_DN36494_c1_g2_i1	ribonuclease H At1g65750	4.1e-29	0.699	-		-	no IPS match
TRINITY_DN58112_c7_g1_i1	ribonuclease H At1g65750	7.3e-19	0.777	-		-	PTHR19446:SF351 (PANTHER); PTHR19446 (PANTHER)
TRINITY_DN59161_c3_g3_i1	ribonuclease H At1g65750	4.8e-21	0.765	-		-	PTHR33116 (PANTHER); PTHR33116:SF4 (PANTHER)
TRINITY_DN49191_c9_g1_i1	scarecrow 34	8.7e-09	0.71	6	C:nucleus; C:transcription factor complex; F:transcription factor activity, sequence-specific DNA binding; P:regulation of transcription, DNA-templated; F:sequence-specific DNA binding; P:regulation of transcription, DNA-templated	-	PTHR31636 (PANTHER); PTHR31636:SF41 (PANTHER)
TRINITY_DN65519_c0_g3_i1	serine threonine- phosphatase 7 long form homolog	4.9e-13	0.857	-		-	no IPS match
TRINITY_DN63783_c0_g1_i1	sigma factor isoform X1	1.5e-07	0.88	7	F:DNA binding; F:sigma factor activity; C:transcription factor complex; F:transcription factor activity, sequence-specific DNA binding; P:regulation of transcription, DNA-templated; P:DNA-templated transcription, initiation; P:regulation of transcription, DNA-templated	-	no IPS match
TRINITY_DN57569_c4_g2_i1	traB domain-containing isoform X1	2.8e-13	0.9	-		-	no IPS match
TRINITY_DN59020_c0_g1_i1	transcription factor PCF6-like	1.8e-27	0.945	-		-	IPR005333 (PFAM); IPR017887 (PROSITE_PROFILES)
TRINITY_DN50546_c0_g1_i1	transposon Ty3-G Gag-Pol poly	1.7e-32	0.876	5	F:nucleic acid binding; C:nucleus; F:aspartic-type endopeptidase activity; P:proteolysis; P:DNA integration	EC:3.4.23	PTHR24559 (PANTHER); PTHR24559:SF202 (PANTHER)
TRINITY_DN52559_c2_g1_i1	transposon Ty3-G Gag-Pol poly	9.5e-11	0.717	3	F:nucleic acid binding; C:nucleus; P:DNA integration	-	no IPS match
TRINITY_DN52913_c10_g1_i1	transposon Ty3-G Gag-Pol poly	6.6e-31	0.956	5	F:nucleic acid binding; C:nucleus; F:aspartic-type endopeptidase activity; P:proteolysis; P:DNA integration	EC:3.4.23	no IPS match
TRINITY_DN42779_c0_g1_i1	tubulin-folding cofactor A isoform X1	0.00029	0.74	-		-	SIGNAL_PEPTIDE_H_REGION (PHOBIUS); SIGNAL_PEPTIDE_N_REGION (PHOBIUS); SIGNAL_PEPTIDE (PHOBIUS); SIGNAL_PEPTIDE_C_REGION (PHOBIUS); NON_CYTOPLASMIC_DOMAIN (PHOBIUS)
TRINITY_DN64086_c0_g2_i1	uncharacterized LOC100193171 isoform X1	4.7e-37	0.972	6	F:ATP binding; C:integral component of membrane; P:serine family amino acid metabolic process; F:protein serine/threonine kinase activity; P:protein phosphorylation; F:polysaccharide binding	EC:2.7.11	IPR001245 (PFAM); PTHR27009 (PANTHER); PTHR27009:SF6 (PANTHER); IPR011009 (SUPERFAMILY)
TRINITY_DN54859_c0_g1_i1	uncharacterized LOC101495584	4.5e-08	0.761	3	F:FMN binding; F:oxidoreductase activity; P:oxidation-reduction process	-	no IPS match
TRINITY_DN39173_c0_g1_i1	uncharacterized mitochondrial g00810-like	8e-10	0.7344	-		-	no IPS match
TRINITY_DN40334_c0_g2_i1	uncharacterized mitochondrial g00810-like	6.3e-18	0.807	2	F:nucleic acid binding; P:DNA integration	-	PTHR11439:SF127 (PANTHER); PTHR11439 (PANTHER)
TRINITY_DN40334_c0_g3_i1	uncharacterized mitochondrial g00810-like	5e-19	0.825	2	F:nucleic acid binding; P:DNA integration	-	PTHR11439:SF127 (PANTHER); PTHR11439 (PANTHER)
TRINITY_DN48380_c2_g1_i1	uncharacterized mitochondrial g00810-like	1.8e-13	0.931	2	F:nucleic acid binding; P:DNA integration	-	no IPS match
TRINITY_DN64983_c8_g2_i1	uncharacterized protein LOC100192509	1.3e-35	0.918	-		-	PTHR23032 (PANTHER); PTHR23032:SF4 (PANTHER); SIGNAL_PEPTIDE_N_REGION (PHOBIUS); SIGNAL_PEPTIDE (PHOBIUS); SIGNAL_PEPTIDE_C_REGION (PHOBIUS); NON_CYTOPLASMIC_DOMAIN (PHOBIUS); SIGNAL_PEPTIDE_H_REGION (PHOBIUS); SignalP-noTM (SIGNALP_EUK)
TRINITY_DN44928_c0_g1_i1	uncharacterized protein LOC100216614	4.9e-19	0.932	7	C:cell; P:obsolete electron transport; C:plasmodesma; F:protein disulfide oxidoreductase activity; F:electron carrier activity; P:cell redox homeostasis; P:oxidation-reduction process	-	no IPS match
TRINITY_DN61331_c8_g1_i1	uncharacterized protein LOC100279783	3.4e-14	0.7044	-		-	no IPS match
TRINITY_DN22464_c0_g1_i1	uncharacterized protein LOC100502416	2.1e-10	0.77	-		-	no IPS match
TRINITY_DN55185_c1_g1_i1	vacuolar amino acid transporter 1-like	7.1e-26	0.869	4	C:integral component of membrane; F:amino acid transmembrane transporter activity; C:vacuolar membrane; P:amino acid transmembrane transport	-	CYTOPLASMIC_DOMAIN (PHOBIUS); NON_CYTOPLASMIC_DOMAIN (PHOBIUS); TRANSMEMBRANE (PHOBIUS); TMhelix (TMHMM)
TRINITY_DN55185_c1_g2_i1	vacuolar amino acid transporter 1-like	3.3e-28	0.924	4	C:integral component of membrane; F:amino acid transmembrane transporter activity; C:vacuolar membrane; P:amino acid transmembrane transport	-	TRANSMEMBRANE (PHOBIUS); NON_CYTOPLASMIC_DOMAIN (PHOBIUS); CYTOPLASMIC_DOMAIN (PHOBIUS); TMhelix (TMHMM)
TRINITY_DN24478_c0_g2_i1	F-box At2g02030	6.6e-32	0.784	-		-	no IPS match
TRINITY_DN61683_c2_g4_i1	F-box LRR-repeat 14-like	4.8e-34	0.827	-		-	no IPS match
TRINITY_DN64071_c4_g3_i1	F-box LRR-repeat 4	3.5e-36	0.969	-		-	PS51257 (PROSITE_PROFILES)
TRINITY_DN32244_c0_g2_i1	LOC100282800 isoform X1	1.3e-13	0.686	-		-	no IPS match
TRINITY_DN23978_c0_g2_i1	M serotype 5-like isoform X1	3.6e-14	0.7314	-		-	Coil (COILS)
TRINITY_DN32483_c3_g1_i1	Os07g0510800	6.3e-27	0.832	-		-	PTHR24559 (PANTHER); PTHR24559:SF186 (PANTHER); SSF56672 (SUPERFAMILY)
TRINITY_DN23143_c1_g1_i1	PREDICTED: uncharacterized protein LOC100278657 isoform X4	0.0002	0.65	-		-	no IPS match
TRINITY_DN65298_c4_g2_i1	PREDICTED: uncharacterized protein LOC100382601 isoform X1	3.2e-12	0.6733	-		-	-
TRINITY_DN50412_c9_g1_i1	PREDICTED: uncharacterized protein LOC100384335 isoform X1	2e-23	0.759	-		-	no IPS match
TRINITY_DN30996_c1_g1_i1	PREDICTED: uncharacterized protein LOC101762833 isoform X1	4.1e-14	0.79	-		-	no IPS match
TRINITY_DN15151_c1_g1_i1	PREDICTED: uncharacterized protein LOC101766168	2e-11	0.8	-		-	no IPS match
TRINITY_DN66206_c0_g1_i1	PREDICTED: uncharacterized protein LOC103322219	1.3e-10	0.6889	-		-	no IPS match
TRINITY_DN37348_c0_g1_i1	PREDICTED: uncharacterized protein LOC103634897 isoform X1	5.6e-05	0.64	-		-	SIGNAL_PEPTIDE (PHOBIUS); SIGNAL_PEPTIDE_C_REGION (PHOBIUS); SIGNAL_PEPTIDE_H_REGION (PHOBIUS); SIGNAL_PEPTIDE_N_REGION (PHOBIUS); NON_CYTOPLASMIC_DOMAIN (PHOBIUS); SignalP-TM (SIGNALP_GRAM_POSITIVE)
TRINITY_DN64469_c8_g10_i1	PREDICTED: uncharacterized protein LOC103647230	4.9e-16	0.738	-		-	no IPS match
TRINITY_DN21649_c0_g1_i1	PREDICTED: uncharacterized protein LOC103649491	1.1e-11	0.631	-		-	no IPS match
TRINITY_DN52945_c7_g3_i1	PREDICTED: uncharacterized protein LOC103650237	1.4e-28	0.838	1	F:nucleic acid binding	-	PTHR11439 (PANTHER); PTHR11439:SF166 (PANTHER); IPR012337 (SUPERFAMILY)
TRINITY_DN13346_c0_g1_i1	PREDICTED: uncharacterized protein LOC103652582	0.00057	0.74	-		-	Coil (COILS)
TRINITY_DN63802_c4_g1_i1	PREDICTED: uncharacterized protein LOC103654570 isoform X1	4.3e-17	0.79	-		-	no IPS match
TRINITY_DN37944_c1_g1_i1	PREDICTED: uncharacterized protein LOC105174412	2e-10	0.77	-		-	PTHR33978 (PANTHER); PTHR33978:SF2 (PANTHER)
TRINITY_DN19003_c0_g1_i1	PREDICTED: uncharacterized protein LOC105351298	3.2e-26	0.818	1	F:nucleic acid binding	-	PTHR11439:SF180 (PANTHER); PTHR11439 (PANTHER); IPR012337 (SUPERFAMILY)
TRINITY_DN26532_c0_g1_i1	PREDICTED: uncharacterized protein LOC105915099	4.2e-29	0.841	-		-	PTHR11439 (PANTHER); PTHR11439:SF166 (PANTHER)
TRINITY_DN61365_c2_g2_i1	TRANSPARENT TESTA 12-like	7.7e-13	0.7833	-		-	NON_CYTOPLASMIC_DOMAIN (PHOBIUS); CYTOPLASMIC_DOMAIN (PHOBIUS); TRANSMEMBRANE (PHOBIUS); TMhelix (TMHMM)
TRINITY_DN41383_c2_g1_i1	TSL-kinase interacting 1-like	2.7e-08	0.75	-		-	no IPS match
TRINITY_DN60174_c0_g1_i1	class IV aminotransferase	6.4e-17	0.853	2	P:metabolic process; F:transferase activity	-	no IPS match
TRINITY_DN52945_c5_g1_i1	collagen alpha-1(I) chain-like isoform X1	4.2e-26	0.945	2	F:nucleic acid binding; P:DNA integration	-	IPR012337 (SUPERFAMILY)
TRINITY_DN60958_c1_g1_i1	cysteine-rich receptor kinase 15	1.1e-11	0.7	13	P:cell wall macromolecule catabolic process; F:chitin binding; P:chitin catabolic process; F:protein kinase activity; F:hydrolase activity, hydrolyzing O-glycosyl compounds; F:protein serine/threonine kinase activity; P:protein phosphorylation; F:chitinase activity; F:nucleotide binding; P:carbohydrate metabolic process; F:ATP binding; C:membrane; C:integral component of membrane	-	no IPS match
TRINITY_DN50510_c1_g2_i1	cytochrome P450 714C2-like	1.3e-26	0.673	6	F:iron ion binding; F:oxidoreductase activity, acting on paired donors, with incorporation or reduction of molecular oxygen; C:integral component of membrane; P:oxidation-reduction process; F:monooxygenase activity; F:heme binding	-	no IPS match
TRINITY_DN46199_c0_g1_i1	cytochrome P450 81D11-like	7e-35	0.922	6	F:iron ion binding; P:secondary metabolite biosynthetic process; C:integral component of membrane; F:oxidoreductase activity, acting on paired donors, with incorporation or reduction of molecular oxygen, NAD(P)H as one donor, and incorporation of one atom of oxygen; P:oxidation-reduction process; F:heme binding	EC:1.14.13	IPR002401 (PRINTS); IPR001128 (PFAM); PTHR24298 (PANTHER); PTHR24298:SF153 (PANTHER); IPR001128 (SUPERFAMILY)
TRINITY_DN46199_c0_g2_i1	cytochrome P450 81D11-like	4.4e-34	0.905	6	F:iron ion binding; P:secondary metabolite biosynthetic process; C:integral component of membrane; F:oxidoreductase activity, acting on paired donors, with incorporation or reduction of molecular oxygen, NAD(P)H as one donor, and incorporation of one atom of oxygen; P:oxidation-reduction process; F:heme binding	EC:1.14.13	IPR002401 (PRINTS); IPR001128 (PFAM); PTHR24298 (PANTHER); PTHR24298:SF153 (PANTHER); IPR001128 (SUPERFAMILY)
TRINITY_DN44847_c2_g1_i1	cytochrome P450 superfamily	4.6e-18	0.932	6	F:iron ion binding; F:oxidoreductase activity, acting on paired donors, with incorporation or reduction of molecular oxygen; C:integral component of membrane; P:oxidation-reduction process; F:monooxygenase activity; F:heme binding	-	PTHR24282 (PANTHER); PTHR24282:SF52 (PANTHER)
TRINITY_DN45560_c0_g1_i1	delta-aminolevulinic acid chloroplastic-like	4e-05	0.41	9	F:porphobilinogen synthase activity; F:zinc ion binding; P:porphyrin-containing compound biosynthetic process; F:metal ion binding; F:catalytic activity; F:lyase activity; P:heme biosynthetic process; C:cytosol; P:tetrapyrrole biosynthetic process	-	NON_CYTOPLASMIC_DOMAIN (PHOBIUS); CYTOPLASMIC_DOMAIN (PHOBIUS); TRANSMEMBRANE (PHOBIUS); SSF51569 (SUPERFAMILY); TMhelix (TMHMM)
TRINITY_DN56000_c1_g1_i1	disease resistance At1g50180 isoform X2	1.1e-26	0.819	1	F:ADP binding	-	Coil (COILS); PTHR23155:SF537 (PANTHER); PTHR23155 (PANTHER)
TRINITY_DN25847_c0_g1_i1	disease resistance RGA1	8.7e-26	0.798	-		-	no IPS match
TRINITY_DN46380_c0_g1_i1	disease resistance RGA2-like	7.1e-33	0.89	1	F:ADP binding	-	PTHR23155:SF538 (PANTHER); PTHR23155 (PANTHER); IPR032675 (SUPERFAMILY)
TRINITY_DN66316_c0_g1_i1	disease resistance RGA2-like	3.1e-06	0.84	-		-	-
TRINITY_DN63432_c1_g1_i1	disease resistance RGA3	1e-10	0.635	1	F:ADP binding	-	no IPS match
TRINITY_DN57106_c5_g2_i1	disease resistance RPP13 3	3.6e-19	0.764	1	F:ADP binding	-	PTHR23155 (PANTHER); PTHR23155:SF541 (PANTHER)
TRINITY_DN63362_c8_g1_i1	disease resistance RPP13 3	4.5e-34	0.843	1	F:ADP binding	-	IPR002182 (PFAM); PTHR23155 (PANTHER); PTHR23155:SF541 (PANTHER); IPR027417 (SUPERFAMILY)
TRINITY_DN65619_c1_g1_i1	disease resistance RPP13 3	4.5e-31	0.752	1	F:ADP binding	-	IPR002182 (PFAM); PTHR23155 (PANTHER); PTHR23155:SF556 (PANTHER); IPR027417 (SUPERFAMILY)
TRINITY_DN57670_c4_g1_i1	disease resistance RPS2-like	2.7e-20	0.669	1	F:ADP binding	-	no IPS match
TRINITY_DN48386_c2_g2_i1	disulfide isomerase-like 1-2 isoform X1	1.9e-28	0.759	6	F:protein disulfide isomerase activity; P:metabolic process; C:endoplasmic reticulum; P:cell redox homeostasis; P:protein folding; P:response to endoplasmic reticulum stress	EC:5.3.4.1	PTHR18929 (PANTHER); PTHR18929:SF109 (PANTHER); SIGNAL_PEPTIDE_N_REGION (PHOBIUS); NON_CYTOPLASMIC_DOMAIN (PHOBIUS); SIGNAL_PEPTIDE (PHOBIUS); SIGNAL_PEPTIDE_H_REGION (PHOBIUS); SIGNAL_PEPTIDE_C_REGION (PHOBIUS); SignalP-TM (SIGNALP_GRAM_POSITIVE); SignalP-noTM (SIGNALP_EUK); SignalP-TM (SIGNALP_GRAM_NEGATIVE); IPR012336 (SUPERFAMILY); TMhelix (TMHMM)
TRINITY_DN48321_c1_g5_i1	equilibrative nucleotide transporter 3-like	1.3e-13	0.859	3	F:nucleoside transmembrane transporter activity; C:integral component of membrane; P:nucleoside transmembrane transport	-	IPR002259 (PANTHER); IPR030200 (PTHR10332:PANTHER); TRANSMEMBRANE (PHOBIUS); NON_CYTOPLASMIC_DOMAIN (PHOBIUS); CYTOPLASMIC_DOMAIN (PHOBIUS)
TRINITY_DN4378_c0_g1_i1	flavanone 3-dioxygenase-like	5.5e-29	0.821	3	F:dioxygenase activity; F:metal ion binding; P:oxidation-reduction process	-	IPR026992 (PFAM); PTHR10209:SF222 (PANTHER); PTHR10209 (PANTHER); SSF51197 (SUPERFAMILY)
TRINITY_DN53061_c3_g1_i1	glucose-1-phosphate adenylyltransferase large chloroplastic amyloplastic	1.6e-11	0.835	6	F:ATP binding; C:chloroplast; P:glycogen biosynthetic process; P:starch biosynthetic process; F:glucose-1-phosphate adenylyltransferase activity; P:sucrose metabolic process	EC:2.7.7.27	NON_CYTOPLASMIC_DOMAIN (PHOBIUS); SIGNAL_PEPTIDE_N_REGION (PHOBIUS); SIGNAL_PEPTIDE_C_REGION (PHOBIUS); CYTOPLASMIC_DOMAIN (PHOBIUS); SIGNAL_PEPTIDE_H_REGION (PHOBIUS); SIGNAL_PEPTIDE (PHOBIUS); TRANSMEMBRANE (PHOBIUS); SignalP-TM (SIGNALP_GRAM_POSITIVE); TMhelix (TMHMM)
TRINITY_DN38018_c1_g1_i1	glycerophosphodiester phosphodiesterase chloroplastic-like	1.1e-09	0.47	6	C:cell; P:glycerophospholipid catabolic process; P:lipid metabolic process; F:phosphoric diester hydrolase activity; F:glycerophosphodiester phosphodiesterase activity; P:cellular phosphate ion homeostasis	-	no IPS match
TRINITY_DN38018_c1_g2_i1	glycerophosphodiester phosphodiesterase chloroplastic-like	1.1e-09	0.47	6	C:cell; P:glycerophospholipid catabolic process; P:lipid metabolic process; F:phosphoric diester hydrolase activity; F:glycerophosphodiester phosphodiesterase activity; P:cellular phosphate ion homeostasis	-	no IPS match
TRINITY_DN46314_c0_g1_i1	glycine-rich RNA-binding RZ1C-like	1e-16	0.665	5	F:nucleic acid binding; P:macromolecule metabolic process; F:zinc ion binding; C:membrane; P:primary metabolic process	-	IPR001878 (SMART); IPR001878 (PFAM); IPR001878 (PROSITE_PROFILES); IPR001878 (SUPERFAMILY)
TRINITY_DN47029_c4_g2_i1	histone -like	2.2e-40	1	4	C:nucleus; F:DNA binding; F:protein heterodimerization activity; C:nucleosome	-	IPR000164 (SMART); IPR007125 (PFAM); IPR000164 (PANTHER); IPR009072 (SUPERFAMILY)
TRINITY_DN47029_c4_g3_i1	histone -like	2.2e-40	1	4	C:nucleus; F:DNA binding; F:protein heterodimerization activity; C:nucleosome	-	IPR000164 (SMART); IPR007125 (PFAM); IPR000164 (PANTHER); IPR009072 (SUPERFAMILY)
TRINITY_DN63237_c5_g2_i1	hypothetical protein SORBIDRAFT_01g000705, partial	0.00016	0.65	-		-	SignalP-TM (SIGNALP_GRAM_POSITIVE)
TRINITY_DN64154_c1_g5_i1	hypothetical protein SORBIDRAFT_01g017753, partial	1.6e-05	0.595	-		-	-
TRINITY_DN45057_c0_g1_i1	hypothetical protein SORBIDRAFT_01g020096, partial	5.9e-32	0.789	5	F:nucleic acid binding; P:RNA phosphodiester bond hydrolysis, endonucleolytic; F:RNA-DNA hybrid ribonuclease activity; P:regulation of RNA metabolic process; P:DNA integration	EC:3.1.30; EC:3.1; EC:3.1.26; EC:3.1.26.4	PF13456 (PFAM); PTHR33033:SF1 (PANTHER); PTHR33033 (PANTHER); IPR012337 (SUPERFAMILY)
TRINITY_DN22865_c0_g1_i1	hypothetical protein SORBIDRAFT_01g046440	9.9e-21	0.746	-		-	IPR012876 (PFAM); PTHR33108 (PANTHER); PTHR33108:SF9 (PANTHER)
TRINITY_DN69190_c0_g1_i1	hypothetical protein SORBIDRAFT_02g015941, partial	6.6e-31	0.77	-		-	IPR000477 (PFAM); PTHR19446:SF370 (PANTHER); PTHR19446 (PANTHER); SSF56672 (SUPERFAMILY)
TRINITY_DN46461_c2_g2_i1	hypothetical protein SORBIDRAFT_02g025620	7.2e-14	0.786	1	P:response to auxin	-	no IPS match
TRINITY_DN41127_c0_g1_i1	hypothetical protein SORBIDRAFT_03g009390	1.9e-24	0.784	1	C:integral component of membrane	-	no IPS match
TRINITY_DN50815_c5_g1_i1	hypothetical protein SORBIDRAFT_03g013915, partial	0.00022	0.55	8	C:nucleus; P:protein desumoylation; C:membrane; P:proteolysis; C:integral component of membrane; F:endopeptidase activity; F:SUMO-specific protease activity; F:cysteine-type peptidase activity	-	no IPS match
TRINITY_DN19316_c0_g1_i1	hypothetical protein SORBIDRAFT_03g016520	8.3e-18	0.8511	-		-	PTHR19446 (PANTHER); PTHR19446:SF351 (PANTHER)
TRINITY_DN65709_c3_g2_i1	hypothetical protein SORBIDRAFT_03g030795, partial	2.9e-30	0.915	-		-	IPR002885 (TIGRFAM); IPR002885 (PROSITE_PROFILES)
TRINITY_DN60869_c2_g1_i1	hypothetical protein SORBIDRAFT_03g040848, partial	4.5e-17	0.716	1	F:metal ion binding	-	no IPS match
TRINITY_DN32761_c1_g1_i1	hypothetical protein SORBIDRAFT_04g003040	6.2e-16	0.91	-		-	no IPS match
TRINITY_DN64779_c3_g1_i1	hypothetical protein SORBIDRAFT_04g010316, partial	0.00074	0.56	2	F:nucleic acid binding; F:zinc ion binding	-	no IPS match
TRINITY_DN52225_c3_g2_i1	hypothetical protein SORBIDRAFT_04g018075, partial	1.3e-33	0.897	5	F:nucleic acid binding; C:nucleus; F:aspartic-type endopeptidase activity; P:proteolysis; P:DNA integration	EC:3.4.23	PTHR24559:SF201 (PANTHER); PTHR24559 (PANTHER); SSF56672 (SUPERFAMILY)
TRINITY_DN60684_c0_g2_i1	hypothetical protein SORBIDRAFT_04g021240	8.6e-20	0.7533	-		-	no IPS match
TRINITY_DN54121_c3_g4_i1	hypothetical protein SORBIDRAFT_05g008466, partial	8.7e-24	0.868	4	F:nucleic acid binding; F:aspartic-type endopeptidase activity; P:proteolysis; P:DNA integration	EC:3.4.23	SSF56672 (SUPERFAMILY)
TRINITY_DN65616_c0_g2_i1	hypothetical protein SORBIDRAFT_05g020420	3.3e-25	0.738	1	F:zinc ion binding	-	IPR006564 (SMART); IPR007527 (PFAM); PTHR31973 (PANTHER); PTHR31973:SF5 (PANTHER); IPR007527 (PROSITE_PROFILES)
TRINITY_DN60096_c9_g1_i1	hypothetical protein SORBIDRAFT_06g001473, partial	2.8e-15	0.88	-		-	no IPS match
TRINITY_DN56804_c7_g1_i1	hypothetical protein SORBIDRAFT_06g004080	1.6e-21	0.731	-		-	no IPS match
TRINITY_DN46314_c0_g2_i1	hypothetical protein SORBIDRAFT_07g011900	5.2e-16	0.73	5	F:nucleic acid binding; P:macromolecule metabolic process; F:zinc ion binding; C:membrane; P:primary metabolic process	-	IPR001878 (SMART); IPR001878 (PFAM); IPR001878 (PROSITE_PROFILES); IPR001878 (SUPERFAMILY)
TRINITY_DN42710_c0_g1_i1	hypothetical protein SORBIDRAFT_08g001950	0.00041	0.38	2	P:metabolic process; F:hydrolase activity	-	CYTOPLASMIC_DOMAIN (PHOBIUS); TRANSMEMBRANE (PHOBIUS); NON_CYTOPLASMIC_DOMAIN (PHOBIUS); TMhelix (TMHMM)
TRINITY_DN52475_c1_g1_i1	hypothetical protein SORBIDRAFT_08g002640	0.00014	0.69	2	F:nucleic acid binding; F:zinc ion binding	-	no IPS match
TRINITY_DN42533_c1_g1_i1	hypothetical protein SORBIDRAFT_08g004770	2.8e-13	0.925	-		-	no IPS match
TRINITY_DN16328_c0_g1_i1	hypothetical protein SORBIDRAFT_08g004923, partial	8.9e-16	0.815	-		-	no IPS match
TRINITY_DN38574_c2_g1_i1	hypothetical protein SORBIDRAFT_08g020133, partial	3.5e-34	0.833	2	P:intracellular signal transduction; C:intracellular	-	IPR004146 (PFAM); PTHR13871:SF51 (PANTHER); PTHR13871 (PANTHER); SSF57889 (SUPERFAMILY)
TRINITY_DN26150_c0_g1_i1	hypothetical protein SORBIDRAFT_09g001485, partial	5.8e-12	0.64	-		-	TRANSMEMBRANE (PHOBIUS); CYTOPLASMIC_DOMAIN (PHOBIUS); NON_CYTOPLASMIC_DOMAIN (PHOBIUS); TMhelix (TMHMM)
TRINITY_DN49507_c0_g1_i1	hypothetical protein SORBIDRAFT_09g005916, partial	1.7e-05	0.705	-		-	no IPS match
TRINITY_DN45766_c1_g5_i1	hypothetical protein SORBIDRAFT_09g018383, partial	1.6e-08	0.9433	5	F:nucleic acid binding; P:cellular transition metal ion homeostasis; F:zinc ion binding; C:cytoplasm; P:metal ion transport	-	IPR001878 (SMART); IPR001878 (PFAM); IPR001878 (PROSITE_PROFILES); IPR001878 (SUPERFAMILY)
TRINITY_DN38497_c0_g1_i1	hypothetical protein SORBIDRAFT_10g007953, partial	1.9e-35	0.936	2	F:nucleic acid binding; P:DNA integration	-	IPR013103 (PFAM)
TRINITY_DN1978_c0_g1_i1	hypothetical protein SORBIDRAFT_10g021156, partial	5.9e-35	0.924	-		-	PTHR31696 (PANTHER); PTHR31696:SF9 (PANTHER)
TRINITY_DN42076_c2_g2_i1	importin subunit alpha-1a	2e-07	0.47	1	C:intracellular part	-	CYTOPLASMIC_DOMAIN (PHOBIUS); NON_CYTOPLASMIC_DOMAIN (PHOBIUS); TRANSMEMBRANE (PHOBIUS); TMhelix (TMHMM)
TRINITY_DN42076_c2_g5_i1	importin subunit alpha-1a	2e-07	0.47	1	C:intracellular part	-	NON_CYTOPLASMIC_DOMAIN (PHOBIUS); CYTOPLASMIC_DOMAIN (PHOBIUS); TRANSMEMBRANE (PHOBIUS); TMhelix (TMHMM)
TRINITY_DN9591_c0_g1_i1	mitogen-activated kinase kinase kinase YODA-like	1.9e-10	0.5	7	F:nucleotide binding; F:ATP binding; F:receptor signaling protein serine/threonine kinase activity; C:cytoplasm; F:protein kinase activity; P:protein phosphorylation; P:signal transduction by protein phosphorylation	-	no IPS match
TRINITY_DN45317_c0_g1_i1	nuclease HARBI1	3.3e-36	0.805	2	F:hydrolase activity, acting on ester bonds; P:metabolic process	-	IPR006912 (PFAM); PTHR22930:SF54 (PANTHER); PTHR22930 (PANTHER)
TRINITY_DN54940_c0_g1_i1	probable RNA helicase SDE3	3.2e-19	0.748	3	P:virus induced gene silencing; P:posttranscriptional gene silencing by RNA; F:helicase activity	EC:3.6.1; EC:3.6.1.15	no IPS match
TRINITY_DN3904_c0_g1_i1	probable leucine-rich repeat receptor kinase At5g49770	3.6e-05	0.43	10	F:nucleotide binding; F:ATP binding; C:membrane; C:integral component of membrane; F:protein kinase activity; P:phosphorylation; F:transferase activity; F:protein serine/threonine kinase activity; P:protein phosphorylation; F:kinase activity	-	no IPS match
TRINITY_DN64438_c2_g7_i1	probable serine threonine- kinase WNK8	6.1e-24	0.891	6	F:ATP binding; C:cytosol; P:serine family amino acid metabolic process; F:protein serine/threonine kinase activity; P:protein phosphorylation; P:intracellular signal transduction	EC:2.7.11	PTHR13902 (PANTHER); PTHR13902:SF49 (PANTHER)
TRINITY_DN62816_c2_g4_i1	probable xyloglucan endotransglucosylase hydrolase 23	5e-14	0.9138	7	C:cell wall; C:apoplast; P:cell wall organization; F:hydrolase activity, hydrolyzing O-glycosyl compounds; F:xyloglucan:xyloglucosyl transferase activity; P:xyloglucan metabolic process; P:cell wall biogenesis	EC:2.4.1.207	PTHR31062:SF20 (PANTHER); PTHR31062 (PANTHER); SIGNAL_PEPTIDE_C_REGION (PHOBIUS); SIGNAL_PEPTIDE_H_REGION (PHOBIUS); NON_CYTOPLASMIC_DOMAIN (PHOBIUS); SIGNAL_PEPTIDE (PHOBIUS); SIGNAL_PEPTIDE_N_REGION (PHOBIUS); SignalP-TM (SIGNALP_GRAM_POSITIVE); SignalP-noTM (SIGNALP_GRAM_NEGATIVE); SignalP-noTM (SIGNALP_EUK); TMhelix (TMHMM)
TRINITY_DN58476_c2_g1_i1	pumilio homolog 12-like	4.1e-25	0.83	1	F:RNA binding	-	PTHR12537:SF69 (PANTHER); PTHR12537 (PANTHER); SIGNAL_PEPTIDE_N_REGION (PHOBIUS); NON_CYTOPLASMIC_DOMAIN (PHOBIUS); SIGNAL_PEPTIDE (PHOBIUS); SIGNAL_PEPTIDE_H_REGION (PHOBIUS); SIGNAL_PEPTIDE_C_REGION (PHOBIUS)
TRINITY_DN50338_c1_g1_i1	receptor kinase HSL1	3.8e-33	0.896	5	F:ATP binding; C:integral component of membrane; P:serine family amino acid metabolic process; F:protein serine/threonine kinase activity; P:protein phosphorylation	EC:2.7.11	PTHR27000:SF147 (PANTHER); PTHR27000 (PANTHER)
TRINITY_DN50338_c1_g2_i1	receptor kinase HSL1	8.4e-34	0.896	5	F:ATP binding; C:integral component of membrane; P:serine family amino acid metabolic process; F:protein serine/threonine kinase activity; P:protein phosphorylation	EC:2.7.11	PTHR27000:SF147 (PANTHER); PTHR27000 (PANTHER)
TRINITY_DN56362_c2_g1_i1	regulatory NPR5-like	9.4e-09	0.836	-		-	no IPS match
TRINITY_DN1437_c0_g1_i1	ribonuclease H At1g65750	3.8e-15	0.651	-		-	no IPS match
TRINITY_DN32556_c1_g1_i1	ribonuclease H At1g65750	2.2e-20	0.665	-		-	PTHR19446:SF341 (PANTHER); PTHR19446 (PANTHER)
TRINITY_DN50655_c1_g2_i1	ribonuclease H At1g65750	2e-09	0.7	-		-	no IPS match
TRINITY_DN54686_c0_g1_i1	ribonuclease H At1g65750	1.8e-16	0.737	-		-	no IPS match
TRINITY_DN54686_c0_g2_i1	ribonuclease H At1g65750	2e-16	0.736	-		-	no IPS match
TRINITY_DN58735_c0_g1_i1	ribonuclease H At1g65750	1.2e-06	0.74	-		-	no IPS match
TRINITY_DN67567_c0_g1_i1	ribonuclease H At1g65750	4.1e-23	0.792	1	C:integral component of membrane	-	PTHR19446 (PANTHER); PTHR19446:SF368 (PANTHER)
TRINITY_DN60709_c2_g3_i1	root UVB sensitive 6-like	1.1e-26	0.955	-		-	IPR006968 (PFAM); PTHR12770:SF25 (PANTHER); IPR006968 (PANTHER)
TRINITY_DN60709_c2_g4_i1	root UVB sensitive 6-like	1.1e-26	0.955	-		-	IPR006968 (PFAM); PTHR12770:SF25 (PANTHER); IPR006968 (PANTHER)
TRINITY_DN47792_c4_g1_i1	serine carboxypeptidase S10 family	1.6e-20	0.631	3	F:serine-type carboxypeptidase activity; C:vacuole; P:proteolysis involved in cellular protein catabolic process	EC:3.4.21; EC:3.4.16	IPR001563 (PFAM); PTHR11802:SF71 (PANTHER); IPR001563 (PANTHER); IPR029058 (SUPERFAMILY)
TRINITY_DN9593_c0_g1_i1	succinate dehydrogenase [ubiquinone] flavo mitochondrial	2.2e-26	0.85	7	C:succinate dehydrogenase complex; P:oxidative phosphorylation; F:succinate dehydrogenase (ubiquinone) activity; F:flavin adenine dinucleotide binding; P:tricarboxylic acid cycle; P:electron transport chain; C:mitochondrial inner membrane	EC:1.3.99.1; EC:1.3.5.1	no IPS match
TRINITY_DN432_c0_g1_i1	transcription factor SPT20 homolog	3e-12	0.518	2	F:nucleic acid binding; F:zinc ion binding	-	IPR001878 (SMART); IPR001878 (PFAM); IPR001878 (PROSITE_PROFILES); IPR001878 (SUPERFAMILY)
TRINITY_DN63943_c1_g2_i1	transport SEC16A homolog	1.1e-16	0.6725	2	C:Golgi membrane; P:COPII vesicle coating	-	no IPS match
TRINITY_DN25374_c0_g1_i1	transposon Tf2-1 poly	2.6e-24	0.808	1	F:protein binding	-	PTHR24559 (PANTHER); PTHR24559:SF186 (PANTHER); IPR000048 (PROSITE_PROFILES)
TRINITY_DN54160_c9_g1_i1	transposon Tf2-1 poly isoform X1	9.1e-19	0.765	-		-	SSF56672 (SUPERFAMILY)
TRINITY_DN50166_c3_g1_i1	two-pore potassium channel 1	1.8e-18	0.902	4	C:plant-type vacuole membrane; P:potassium ion transmembrane transport; C:integral component of membrane; F:potassium channel activity	-	PTHR11003:SF137 (PANTHER); PTHR11003 (PANTHER); SIGNAL_PEPTIDE_C_REGION (PHOBIUS); SIGNAL_PEPTIDE (PHOBIUS); NON_CYTOPLASMIC_DOMAIN (PHOBIUS); SIGNAL_PEPTIDE_H_REGION (PHOBIUS); SIGNAL_PEPTIDE_N_REGION (PHOBIUS)
TRINITY_DN14687_c0_g1_i1	uncharacterized mitochondrial g00810-like	5.1e-17	0.688	-		-	no IPS match
TRINITY_DN57373_c8_g3_i1	uncharacterized mitochondrial g00810-like	8.5e-36	0.858	2	F:nucleic acid binding; P:DNA integration	-	PTHR11439:SF185 (PANTHER); PTHR11439 (PANTHER)
TRINITY_DN57373_c8_g4_i1	uncharacterized mitochondrial g00810-like	8.5e-36	0.858	2	F:nucleic acid binding; P:DNA integration	-	PTHR11439:SF185 (PANTHER); PTHR11439 (PANTHER)
TRINITY_DN60895_c2_g2_i1	uncharacterized mitochondrial g00810-like	8.1e-19	0.784	3	P:photosynthesis; P:isoprenoid biosynthetic process; F:transferase activity, transferring alkyl or aryl (other than methyl) groups	-	no IPS match
TRINITY_DN60931_c0_g4_i1	uncharacterized mitochondrial g00810-like	2.5e-23	0.824	-		-	no IPS match
TRINITY_DN65038_c2_g5_i1	uncharacterized mitochondrial g00810-like	1e-33	0.779	2	F:nucleic acid binding; P:DNA integration	-	IPR013103 (PFAM); PTHR11439 (PANTHER); PTHR11439:SF127 (PANTHER)
TRINITY_DN1383_c0_g1_i1	uncharacterized mitochondrial g00820-like	9.2e-15	0.801	-		-	TMhelix (TMHMM)
TRINITY_DN49322_c3_g3_i1	uncharacterized protein LOC100216588	6.7e-18	0.713	-		-	PTHR21496 (PANTHER); PTHR21496:SF6 (PANTHER)
TRINITY_DN59873_c0_g4_i1	uncharacterized protein LOC100501131	3.7e-06	0.55	-		-	no IPS match
TRINITY_DN37955_c0_g1_i1	uncharacterized protein LOC100501832	5.9e-09	0.5	2	C:membrane; C:integral component of membrane	-	-
TRINITY_DN56965_c3_g7_i1	universal stress A isoform X3	3.3e-36	0.891	1	P:response to stress	-	IPR006016 (PFAM); PTHR31964:SF6 (PANTHER); PTHR31964 (PANTHER); SSF52402 (SUPERFAMILY)
TRINITY_DN56965_c3_g9_i1	universal stress A isoform X3	1.3e-35	0.875	1	P:response to stress	-	IPR006016 (PFAM); PTHR31964:SF6 (PANTHER); PTHR31964 (PANTHER); SSF52402 (SUPERFAMILY)
TRINITY_DN60852_c1_g3_i1	vacuolar sorting 25 isoform X1	1.8e-41	0.984	4	P:protein targeting to vacuole involved in ubiquitin-dependent protein catabolic process via the multivesicular body sorting pathway; F:protein homodimerization activity; C:ESCRT II complex; F:structural molecule activity	-	IPR008570 (PFAM); IPR008570 (PANTHER); PTHR13149:SF0 (PANTHER); IPR011991 (SUPERFAMILY)
TRINITY_DN65205_c2_g1_i1	vegetative incompatibility HET-E-1	2.6e-19	0.91	-		-	no IPS match
TRINITY_DN65205_c2_g5_i1	vegetative incompatibility HET-E-1	3.7e-21	0.722	1	F:protein binding	-	PTHR22844 (PANTHER); PTHR22844:SF145 (PANTHER); IPR001680 (PROSITE_PROFILES)
TRINITY_DN4361_c0_g1_i1	wall-associated receptor kinase 3-like	1.7e-39	0.804	9	F:ATP binding; F:calcium ion binding; C:integral component of membrane; P:cell surface receptor signaling pathway; P:serine family amino acid metabolic process; F:protein serine/threonine kinase activity; P:protein phosphorylation; C:plasma membrane; F:polysaccharide binding	EC:2.7.11	no IPS match
TRINITY_DN57939_c7_g2_i1	wall-associated receptor kinase-like 16	1.9e-24	0.822	9	F:ATP binding; F:calcium ion binding; C:integral component of membrane; P:cell surface receptor signaling pathway; P:serine family amino acid metabolic process; F:protein serine/threonine kinase activity; P:protein phosphorylation; C:plasma membrane; F:polysaccharide binding	EC:2.7.11	PTHR27005:SF3 (PANTHER); PTHR27005 (PANTHER); IPR000719 (PROSITE_PROFILES); IPR011009 (SUPERFAMILY)
TRINITY_DN62651_c2_g1_i1	xyloglucan galactosyltransferase KATAMARI1 homolog	1e-38	0.867	4	P:xyloglucan biosynthetic process; C:integral component of membrane; F:galactosyltransferase activity; C:Golgi apparatus	EC:2.4.1	IPR004263 (PFAM); PTHR11062 (PANTHER); PTHR11062:SF52 (PANTHER)
TRINITY_DN51712_c0_g4_i1	zinc finger MYM-type 1-like	4.3e-26	0.835	5	F:DNA binding; C:cytoplasm; C:nucleoplasm; F:RNA polymerase II transcription factor activity, sequence-specific DNA binding; P:regulation of transcription from RNA polymerase II promoter	-	IPR025398 (PFAM); PTHR11697:SF111 (PANTHER); PTHR11697 (PANTHER); CYTOPLASMIC_DOMAIN (PHOBIUS); NON_CYTOPLASMIC_DOMAIN (PHOBIUS); TRANSMEMBRANE (PHOBIUS)
TRINITY_DN34735_c1_g1_i1	F-box FBD LRR-repeat At1g13570-like	5.5e-29	0.773	-		-	PTHR32212 (PANTHER); PTHR32212:SF74 (PANTHER); SignalP-noTM (SIGNALP_EUK)
TRINITY_DN48683_c1_g1_i1	F-box FBD LRR-repeat At1g13570-like isoform X1	1.9e-19	0.725	-		-	PTHR32212 (PANTHER); PTHR32212:SF74 (PANTHER)
TRINITY_DN37024_c2_g1_i1	LOC100282800 isoform X2	6.6e-23	0.803	-		-	PTHR19446 (PANTHER); PTHR19446:SF368 (PANTHER)
TRINITY_DN60205_c0_g1_i1	Os06g0240700	7.1e-34	0.825	-		-	PTHR10775:SF104 (PANTHER); PTHR10775 (PANTHER)
TRINITY_DN48084_c6_g1_i1	Os11g0549665	8.3e-17	0.655	-		-	PTHR33165:SF3 (PANTHER); PTHR33165 (PANTHER)
TRINITY_DN332_c0_g2_i1	PREDICTED: uncharacterized protein LOC101757694	2.3e-09	0.68	-		-	no IPS match
TRINITY_DN58041_c2_g2_i1	PREDICTED: uncharacterized protein LOC101764564	3.9e-06	0.73	-		-	NON_CYTOPLASMIC_DOMAIN (PHOBIUS); SIGNAL_PEPTIDE (PHOBIUS); SIGNAL_PEPTIDE_C_REGION (PHOBIUS); SIGNAL_PEPTIDE_H_REGION (PHOBIUS); SIGNAL_PEPTIDE_N_REGION (PHOBIUS); SignalP-TM (SIGNALP_GRAM_POSITIVE); SignalP-noTM (SIGNALP_EUK)
TRINITY_DN62634_c2_g2_i1	PREDICTED: uncharacterized protein LOC102717211 isoform X1	4.8e-27	0.726	-		-	no IPS match
TRINITY_DN66435_c0_g1_i1	PREDICTED: uncharacterized protein LOC103636008 isoform X1	1e-09	0.74	-		-	no IPS match
TRINITY_DN49993_c0_g2_i1	PREDICTED: uncharacterized protein LOC103647507	2.5e-10	0.54	-		-	no IPS match
TRINITY_DN29461_c2_g1_i1	PREDICTED: uncharacterized protein LOC103648418	8.6e-20	0.673	-		-	no IPS match
TRINITY_DN61468_c1_g1_i1	PREDICTED: uncharacterized protein LOC103699371, partial	6.5e-07	0.662	-		-	no IPS match
TRINITY_DN61468_c1_g2_i1	PREDICTED: uncharacterized protein LOC103699371, partial	6.3e-07	0.584	-		-	no IPS match
TRINITY_DN68504_c0_g1_i1	PREDICTED: uncharacterized protein LOC105914431	2.3e-15	0.659	-		-	no IPS match
TRINITY_DN60309_c1_g1_i1	craniofacial development 2-like	5.2e-24	0.652	-		-	no IPS match
TRINITY_DN60309_c1_g2_i1	craniofacial development 2-like	8.1e-25	0.63	-		-	no IPS match
TRINITY_DN63269_c1_g1_i1	cytochrome c oxidase assembly COX19-like	8e-20	0.82	3	P:mitochondrial respiratory chain complex IV assembly; C:mitochondrial intermembrane space; P:aerobic respiration	-	no IPS match
TRINITY_DN69686_c0_g1_i1	delta-aminolevulinic acid chloroplastic isoform X1	1.1e-10	0.644	4	F:porphobilinogen synthase activity; P:chlorophyll metabolic process; F:metal ion binding; P:tetrapyrrole biosynthetic process	EC:4.2.1.24	IPR001731 (PFAM); IPR001731 (PANTHER); PTHR11458:SF2 (PANTHER); SSF51569 (SUPERFAMILY)
TRINITY_DN65397_c3_g1_i1	disease resistance RPP13 1-like	1.3e-26	0.807	1	F:ADP binding	-	no IPS match
TRINITY_DN64590_c2_g1_i1	disease resistance RPP13-like	1.6e-32	0.645	1	F:ADP binding	-	no IPS match
TRINITY_DN39087_c0_g2_i1	endochitinase PR4-like	8.8e-26	0.789	5	F:chitinase activity; P:carbohydrate metabolic process; P:cell wall macromolecule catabolic process; F:chitin binding; P:chitin catabolic process	EC:3.2.1.14	IPR000726 (PFAM); PTHR22595 (PANTHER); PTHR22595:SF60 (PANTHER); IPR023346 (SUPERFAMILY)
TRINITY_DN62455_c2_g3_i1	endoglucanase 22-like	3.8e-36	0.881	4	P:cellulose catabolic process; P:starch metabolic process; F:cellulase activity; P:sucrose metabolic process	EC:3.2.1.4	PTHR22298:SF43 (PANTHER); PTHR22298 (PANTHER)
TRINITY_DN49967_c0_g1_i1	ethylene-responsive transcription factor RAP2-4-like	2.6e-16	0.949	6	C:nucleus; F:DNA binding; C:transcription factor complex; F:transcription factor activity, sequence-specific DNA binding; P:regulation of transcription, DNA-templated; P:regulation of transcription, DNA-templated	-	PTHR31657 (PANTHER); PTHR31657:SF6 (PANTHER)
TRINITY_DN49967_c0_g2_i1	ethylene-responsive transcription factor RAP2-4-like	2.6e-16	0.949	6	C:nucleus; F:DNA binding; C:transcription factor complex; F:transcription factor activity, sequence-specific DNA binding; P:regulation of transcription, DNA-templated; P:regulation of transcription, DNA-templated	-	PTHR31657 (PANTHER); PTHR31657:SF6 (PANTHER)
TRINITY_DN48831_c7_g1_i1	expansin-B6-like precursor	5.5e-44	0.935	2	C:extracellular region; P:sexual reproduction	-	IPR005795 (PRINTS); IPR009009 (PFAM); PTHR31692:SF19 (PANTHER); PTHR31692 (PANTHER); IPR007112 (PROSITE_PROFILES); IPR009009 (SUPERFAMILY)
TRINITY_DN65655_c2_g9_i1	glycosyltransferase	3.6e-26	0.74	3	F:transferase activity, transferring glycosyl groups; P:metabolic process; C:integral component of membrane	-	no IPS match
TRINITY_DN55808_c1_g1_i1	histone-lysine N-methyltransferase family member SUVH9-like	2.5e-09	0.714	3	C:intracellular organelle; P:histone methylation; F:binding	-	no IPS match
TRINITY_DN8229_c0_g1_i1	hypothetical protein POPTR_0009s02040g	0.00023	0.63	7	C:nucleus; F:zinc ion binding; P:cellular response to extracellular stimulus; F:metal ion binding; P:protein sumoylation; P:cell growth; F:SUMO transferase activity	-	no IPS match
TRINITY_DN63237_c3_g2_i1	hypothetical protein SORBIDRAFT_01g001340	1.9e-06	0.83	-		-	no IPS match
TRINITY_DN52085_c2_g1_i1	hypothetical protein SORBIDRAFT_01g014390	4.8e-05	0.73	2	F:transferase activity, transferring hexosyl groups; P:metabolic process	-	PTHR11926:SF277 (PANTHER); IPR002213 (PANTHER); SSF53756 (SUPERFAMILY)
TRINITY_DN63015_c0_g1_i1	hypothetical protein SORBIDRAFT_01g046970	6.3e-26	0.7422	-		-	PTHR31704 (PANTHER); PTHR31704:SF13 (PANTHER)
TRINITY_DN62605_c0_g1_i1	hypothetical protein SORBIDRAFT_02g001440	9.2e-08	0.8625	5	F:ubiquitin-protein transferase activity; F:protein binding; P:SCF-dependent proteasomal ubiquitin-dependent protein catabolic process; C:SCF ubiquitin ligase complex; P:protein ubiquitination	-	IPR001810 (PFAM); PTHR32133:SF134 (PANTHER); PTHR32133 (PANTHER); IPR001810 (SUPERFAMILY)
TRINITY_DN50071_c0_g2_i1	hypothetical protein SORBIDRAFT_02g001550	5.7e-14	0.91	-		-	TRANSMEMBRANE (PHOBIUS); NON_CYTOPLASMIC_DOMAIN (PHOBIUS); CYTOPLASMIC_DOMAIN (PHOBIUS); TMhelix (TMHMM)
TRINITY_DN58469_c5_g3_i1	hypothetical protein SORBIDRAFT_02g024590	3.8e-37	0.871	1	C:integral component of membrane	-	PTHR10794 (PANTHER); PTHR10794:SF53 (PANTHER)
TRINITY_DN67522_c0_g1_i1	hypothetical protein SORBIDRAFT_03g001790	1e-28	0.91	3	F:aspartic-type endopeptidase activity; P:protein catabolic process; P:proteolysis	EC:3.4.23	no IPS match
TRINITY_DN54918_c2_g4_i1	hypothetical protein SORBIDRAFT_03g013050	3.2e-10	0.865	1	C:nucleus	-	no IPS match
TRINITY_DN65400_c2_g8_i1	hypothetical protein SORBIDRAFT_03g016290	3.4e-37	0.8275	-		-	PTHR33499:SF2 (PANTHER); PTHR33499 (PANTHER)
TRINITY_DN39969_c1_g2_i1	hypothetical protein SORBIDRAFT_03g022350	4.7e-07	0.78	-		-	no IPS match
TRINITY_DN56563_c0_g2_i1	hypothetical protein SORBIDRAFT_03g033500	1.5e-19	0.707	-		-	no IPS match
TRINITY_DN67937_c0_g1_i1	hypothetical protein SORBIDRAFT_03g034940	1.5e-29	0.8	-		-	PTHR35120:SF1 (PANTHER); PTHR35120 (PANTHER); SIGNAL_PEPTIDE (PHOBIUS); SIGNAL_PEPTIDE_C_REGION (PHOBIUS); NON_CYTOPLASMIC_DOMAIN (PHOBIUS); SIGNAL_PEPTIDE_H_REGION (PHOBIUS); SIGNAL_PEPTIDE_N_REGION (PHOBIUS)
TRINITY_DN3938_c0_g2_i1	hypothetical protein SORBIDRAFT_03g040080	0.00052	0.6	6	F:inorganic phosphate transmembrane transporter activity; P:transmembrane transport; P:anion transmembrane transport; C:membrane; C:integral component of membrane; C:plastid	-	no IPS match
TRINITY_DN61077_c3_g1_i1	hypothetical protein SORBIDRAFT_04g008365, partial	1.6e-06	0.57	-		-	no IPS match
TRINITY_DN60021_c1_g1_i1	hypothetical protein SORBIDRAFT_04g018075, partial	1e-14	0.89	3	F:nucleic acid binding; C:nucleus; P:DNA integration	-	no IPS match
TRINITY_DN51174_c0_g2_i1	hypothetical protein SORBIDRAFT_05g002620	8.1e-28	0.807	-		-	no IPS match
TRINITY_DN30413_c0_g1_i1	hypothetical protein SORBIDRAFT_05g005935, partial	2.6e-30	0.753	-		-	IPR004242 (PFAM); PTHR10775 (PANTHER); PTHR10775:SF95 (PANTHER)
TRINITY_DN41551_c5_g1_i1	hypothetical protein SORBIDRAFT_05g010901	5.5e-05	0.58	3	F:nucleic acid binding; F:zinc ion binding; F:metal ion binding	-	no IPS match
TRINITY_DN66602_c0_g1_i1	hypothetical protein SORBIDRAFT_06g000310	6.8e-16	0.578	-		-	no IPS match
TRINITY_DN66321_c0_g1_i1	hypothetical protein SORBIDRAFT_07g022690	1.4e-25	0.922	-		-	no IPS match
TRINITY_DN62118_c0_g1_i1	hypothetical protein SORBIDRAFT_08g020705, partial	1.1e-30	0.788	2	F:nucleic acid binding; F:zinc ion binding	-	no IPS match
TRINITY_DN55743_c1_g1_i1	hypothetical protein SORBIDRAFT_09g000840	2.6e-25	0.8125	-		-	Coil (COILS); PTHR33065 (PANTHER); PTHR33065:SF10 (PANTHER)
TRINITY_DN49830_c3_g1_i1	hypothetical protein SORBIDRAFT_09g004340	4e-16	0.619	2	F:nucleic acid binding; F:zinc ion binding	-	PTHR19446 (PANTHER); PTHR19446:SF370 (PANTHER)
TRINITY_DN40421_c2_g1_i1	hypothetical protein SORBIDRAFT_09g009990	2.2e-13	0.74	-		-	no IPS match
TRINITY_DN40249_c0_g2_i1	hypothetical protein SORBIDRAFT_09g024820	3.9e-05	0.61	-		-	no IPS match
TRINITY_DN10597_c0_g1_i1	hypothetical protein SORBIDRAFT_09g025270	4e-10	0.715	-		-	PTHR31923 (PANTHER); PTHR31923:SF5 (PANTHER)
TRINITY_DN59835_c7_g1_i1	hypothetical protein SORBIDRAFT_10g022527, partial	1.4e-24	0.775	1	F:zinc ion binding	-	no IPS match
TRINITY_DN62234_c5_g2_i1	hypothetical protein ZeamMp058 (mitochondrion)	8.6e-16	0.98	1	C:mitochondrion	-	no IPS match
TRINITY_DN64961_c1_g2_i1	importin-11 isoform X1	4.4e-09	0.67	4	C:nuclear envelope; C:cytosol; F:protein transporter activity; P:transcription factor import into nucleus	-	no IPS match
TRINITY_DN64961_c1_g3_i1	importin-11 isoform X1	4.6e-09	0.67	4	C:nuclear envelope; C:cytosol; F:protein transporter activity; P:transcription factor import into nucleus	-	no IPS match
TRINITY_DN64961_c1_g4_i1	importin-11 isoform X1	4.6e-09	0.674	4	C:nuclear envelope; C:cytosol; F:protein transporter activity; P:transcription factor import into nucleus	-	no IPS match
TRINITY_DN54043_c3_g1_i1	inactive tetrahydrocannabinolic acid synthase-like	3.6e-36	0.93	9	C:nucleus; F:DNA binding; F:oxidoreductase activity, acting on CH-OH group of donors; F:flavin adenine dinucleotide binding; F:estrogen receptor activity; P:regulation of transcription, DNA-templated; P:oxidation-reduction process; F:steroid binding; P:steroid hormone mediated signaling pathway	-	PTHR32448 (PANTHER); PTHR32448:SF32 (PANTHER); IPR016166 (SUPERFAMILY)
TRINITY_DN6634_c0_g1_i1	indeterminate-domain 2-like	1.2e-11	0.6963	2	F:nucleic acid binding; F:metal ion binding	-	no IPS match
TRINITY_DN18007_c0_g1_i1	inhibitor of growth 5 isoform X1	1.9e-18	0.82	-		-	no IPS match
TRINITY_DN61490_c3_g2_i1	integral membrane single C2 domain	9.5e-21	0.797	5	C:integral component of membrane; P:regulation of transcription, DNA-templated; C:endoplasmic reticulum; F:lipid binding; P:response to stress	-	no IPS match
TRINITY_DN69584_c0_g1_i1	isoflavone 2 -hydroxylase-like	5.1e-25	0.736	8	P:defense response to other organism; F:iron ion binding; C:membrane; P:secondary metabolite biosynthetic process; F:oxidoreductase activity, acting on paired donors, with incorporation or reduction of molecular oxygen, NAD(P)H as one donor, and incorporation of one atom of oxygen; P:indole glucosinolate metabolic process; P:oxidation-reduction process; F:heme binding	EC:1.14.13	PTHR24298 (PANTHER); PTHR24298:SF161 (PANTHER)
TRINITY_DN31839_c1_g1_i1	kinesin-4-like isoform X2	1.6e-37	0.892	-		-	no IPS match
TRINITY_DN62116_c4_g1_i1	kinetochore NDC80 homolog	5.9e-07	0.6825	6	P:establishment of mitotic spindle orientation; C:Ndc80 complex; P:mitotic spindle organization; C:condensed nuclear chromosome kinetochore; F:structural constituent of cytoskeleton; P:attachment of mitotic spindle microtubules to kinetochore	-	no IPS match
TRINITY_DN63734_c4_g3_i1	leucine-rich repeat extensin 4	4.5e-14	0.935	3	F:protein binding; P:phosphorylation; F:kinase activity	-	IPR001611 (PFAM); PTHR32093 (PANTHER); IPR032675 (SUPERFAMILY)
TRINITY_DN51198_c4_g1_i1	leucine-rich repeat receptor FASCIATED partial	3.1e-22	0.835	1	C:integral component of membrane	-	PTHR27004 (PANTHER); PTHR27004:SF36 (PANTHER); IPR032675 (SUPERFAMILY)
TRINITY_DN68403_c0_g1_i1	leucine-rich repeat receptor-like serine threonine- kinase At1g17230	8.3e-16	0.674	4	F:nucleotide binding; C:membrane; F:protein kinase activity; P:phosphorylation	-	IPR013210 (PFAM); PTHR27000:SF68 (PANTHER); PTHR27000 (PANTHER)
TRINITY_DN63835_c2_g2_i1	omega-hydroxypalmitate O-feruloyl transferase-like	1.4e-38	0.951	2	F:transferase activity, transferring acyl groups other than amino-acyl groups; P:metabolic process	-	IPR003480 (PFAM); PTHR31642:SF10 (PANTHER); PTHR31642 (PANTHER)
TRINITY_DN52560_c0_g2_i1	peptide transporter PTR3-A-like	9e-11	0.882	3	C:integral component of membrane; P:transport; F:transporter activity	-	-
TRINITY_DN60940_c4_g1_i1	phospholipase A-2-activating -like	0.00036	0.59	-		-	no IPS match
TRINITY_DN48327_c2_g1_i1	phytosulfokine receptor 1-like	2.3e-10	0.708	5	F:ATP binding; C:integral component of membrane; P:serine family amino acid metabolic process; F:protein serine/threonine kinase activity; P:protein phosphorylation	EC:2.7.11	no IPS match
TRINITY_DN17331_c0_g1_i1	polyubiquitin 4- partial	4.7e-41	1	1	F:protein binding	-	IPR019956 (PRINTS); IPR000626 (PFAM); PTHR10666 (PANTHER); IPR000626 (PROSITE_PROFILES); IPR029071 (SUPERFAMILY)
TRINITY_DN61651_c1_g2_i1	pre-mRNA-splicing factor CWC25 homolog	9.2e-11	0.725	-		-	no IPS match
TRINITY_DN64876_c3_g1_i1	probable D-2-hydroxyglutarate mitochondrial	1.7e-26	0.903	7	F:(R)-2-hydroxyglutarate dehydrogenase activity; F:flavin adenine dinucleotide binding; P:nitrogen compound metabolic process; C:mitochondrion; P:photorespiration; F:2-hydroxyglutarate dehydrogenase activity; P:oxidation-reduction process	EC:1.1.1; EC:1.1.99.2	-
TRINITY_DN49887_c1_g1_i1	probable WRKY transcription factor 20	1.2e-21	0.697	3	F:nucleic acid binding; C:nucleus; P:DNA integration	-	PTHR24559:SF202 (PANTHER); PTHR24559 (PANTHER)
TRINITY_DN43063_c0_g2_i1	probable galacturonosyltransferase 7	2e-36	0.921	8	F:polygalacturonate 4-alpha-galacturonosyltransferase activity; C:integral component of membrane; P:pectin biosynthetic process; C:Golgi membrane; P:cell wall organization; P:starch metabolic process; P:sucrose metabolic process; P:nucleotide metabolic process	EC:2.4.1.43	PTHR32116:SF22 (PANTHER); IPR029993 (PANTHER)
TRINITY_DN67545_c0_g1_i1	probable mixed-linked glucan synthase 3	6.9e-40	0.911	7	C:integral component of membrane; F:cellulose synthase (UDP-forming) activity; P:UDP-glucose metabolic process; P:cellulose biosynthetic process; P:cell wall organization; P:starch metabolic process; P:sucrose metabolic process	EC:2.4.1.12; EC:2.4.1	IPR005150 (PFAM); PTHR13301 (PANTHER); PTHR13301:SF44 (PANTHER)
TRINITY_DN39699_c0_g1_i1	probable nucleoredoxin 1-2	2.9e-33	0.857	2	C:cell; P:cell redox homeostasis	-	no IPS match
TRINITY_DN63636_c1_g2_i1	probable phosphatase 2C 26	9.6e-22	0.8725	9	F:protein serine/threonine phosphatase activity; P:maintenance of meristem identity; P:unidimensional cell growth; C:protein serine/threonine phosphatase complex; P:protein dephosphorylation; P:regulation of transcription, DNA-templated; F:phospholipid binding; P:meristem structural organization; C:plasma membrane	EC:3.1.3.16; EC:3.1; EC:3.1.3.41	no IPS match
TRINITY_DN51488_c7_g2_i1	probable purine permease 11-like	4.6e-35	0.964	3	C:integral component of membrane; P:transport; F:transporter activity	-	PF16913 (PFAM); PTHR31376:SF14 (PANTHER); IPR030182 (PANTHER); CYTOPLASMIC_DOMAIN (PHOBIUS); NON_CYTOPLASMIC_DOMAIN (PHOBIUS); NON_CYTOPLASMIC_DOMAIN (PHOBIUS); TRANSMEMBRANE (PHOBIUS); TRANSMEMBRANE (PHOBIUS); TMhelix (TMHMM); TMhelix (TMHMM)
TRINITY_DN53159_c0_g1_i1	probable serine threonine- kinase NAK isoform X1	1e-37	0.917	4	F:ATP binding; P:serine family amino acid metabolic process; F:protein serine/threonine kinase activity; P:protein phosphorylation	EC:2.7.11	PTHR27001:SF2 (PANTHER); PTHR27001 (PANTHER); IPR000719 (PROSITE_PROFILES); IPR011009 (SUPERFAMILY)
TRINITY_DN64438_c2_g2_i1	probable serine threonine- kinase WNK8	6.3e-24	0.891	6	F:ATP binding; C:cytosol; P:serine family amino acid metabolic process; F:protein serine/threonine kinase activity; P:protein phosphorylation; P:intracellular signal transduction	EC:2.7.11	PTHR13902 (PANTHER); PTHR13902:SF49 (PANTHER)
TRINITY_DN55530_c1_g1_i1	pyrophosphate-energized vacuolar membrane proton pump-like	1.8e-37	1	6	F:inorganic diphosphatase activity; P:proton transport; P:transmembrane transport; P:oxidative phosphorylation; C:integral component of membrane; F:hydrogen-translocating pyrophosphatase activity	EC:3.6.1.1; EC:3.6.1	no IPS match
TRINITY_DN42207_c0_g1_i1	ras-related RABF2b-like isoform X1	0.00077	0.64	12	F:GTP binding; F:nucleotide binding; P:nucleocytoplasmic transport; P:small GTPase mediated signal transduction; P:signal transduction; F:GTPase activity; P:metabolic process; C:membrane; P:protein transport; C:integral component of membrane; P:intracellular protein transport; C:intracellular	-	no IPS match
TRINITY_DN38033_c1_g1_i1	replication A 70 kDa DNA-binding subunit B-like	1.4e-05	0.5243	-		-	no IPS match
TRINITY_DN53551_c5_g2_i1	ribonuclease H At1g65750	1.1e-26	0.751	-		-	no IPS match
TRINITY_DN5545_c0_g1_i1	ribonuclease H At1g65750	2.4e-24	0.81	1	C:integral component of membrane	-	no IPS match
TRINITY_DN58735_c0_g2_i1	ribonuclease H At1g65750	1.2e-10	0.652	-		-	no IPS match
TRINITY_DN66605_c0_g1_i1	ribonuclease H At1g65750	7.3e-07	0.5914	-		-	no IPS match
TRINITY_DN31065_c0_g2_i1	senescence-associated DIN1 isoform X2	0.00019	0.432	-		-	no IPS match
TRINITY_DN38441_c3_g2_i1	serine threonine- kinase BRI1-like 2	1.2e-37	0.901	9	F:ATP binding; C:integral component of membrane; P:brassinosteroid mediated signaling pathway; P:leaf vascular tissue pattern formation; P:serine family amino acid metabolic process; F:protein serine/threonine kinase activity; P:protein phosphorylation; P:phloem transport; P:auxin-activated signaling pathway	EC:2.7.11	PTHR27000:SF5 (PANTHER); PTHR27000 (PANTHER); IPR032675 (SUPERFAMILY)
TRINITY_DN59723_c4_g1_i1	serine threonine- phosphatase 7 long form homolog	1.4e-26	0.879	-		-	IPR019557 (PFAM); PS51257 (PROSITE_PROFILES)
TRINITY_DN61032_c4_g1_i1	sister chromatid cohesion 1 4	1.6e-32	0.769	2	P:sister chromatid cohesion; C:nuclear chromosome	-	no IPS match
TRINITY_DN37141_c0_g2_i1	subtilisin-chymotrypsin inhibitor CI-1B	5.5e-18	0.85	3	F:serine-type endopeptidase inhibitor activity; P:response to wounding; P:negative regulation of endopeptidase activity	-	IPR000864 (PFAM); PTHR33091:SF10 (PANTHER); PTHR33091 (PANTHER); IPR000864 (PRODOM); IPR000864 (SUPERFAMILY)
TRINITY_DN54825_c2_g2_i1	switch-associated 70-like	2.3e-14	0.91	5	P:serine family amino acid metabolic process; F:protein serine/threonine kinase activity; P:peptidyl-serine phosphorylation; C:intracellular; P:intracellular signal transduction	EC:2.7.11	NON_CYTOPLASMIC_DOMAIN (PHOBIUS); TRANSMEMBRANE (PHOBIUS); CYTOPLASMIC_DOMAIN (PHOBIUS); TMhelix (TMHMM)
TRINITY_DN51378_c1_g1_i1	transcription elongation factor 1 homolog	1.4e-23	0.988	3	P:regulation of translational elongation; F:translation elongation factor activity; C:ribosome	-	no IPS match
TRINITY_DN43889_c0_g1_i1	transmembrane 97-like	8.9e-24	0.84	1	C:integral component of membrane	-	PF10914 (PFAM); PTHR31204 (PANTHER); PTHR31204:SF3 (PANTHER); SIGNAL_PEPTIDE_C_REGION (PHOBIUS); SIGNAL_PEPTIDE_N_REGION (PHOBIUS); SIGNAL_PEPTIDE_H_REGION (PHOBIUS); SIGNAL_PEPTIDE (PHOBIUS); NON_CYTOPLASMIC_DOMAIN (PHOBIUS); TMhelix (TMHMM)
TRINITY_DN33166_c2_g1_i1	transposon Tf2-1 poly	3.9e-17	0.662	-		-	no IPS match
TRINITY_DN48206_c0_g1_i1	trichome birefringence-like 28	5.8e-26	0.894	5	P:acyl-carrier-protein biosynthetic process; C:integral component of membrane; C:Golgi apparatus; P:cell wall organization or biogenesis; F:O-acetyltransferase activity	EC:2.3.1	PTHR32285:SF49 (PANTHER); IPR029962 (PANTHER)
TRINITY_DN61827_c1_g3_i1	tryptophan synthase beta chain 1	1e-07	0.6444	4	P:aromatic amino acid family metabolic process; C:cytoplasm; F:lyase activity; P:cellular amino acid biosynthetic process	-	no IPS match
TRINITY_DN65150_c2_g1_i1	tubulin--tyrosine ligase 12	6.7e-28	0.781	3	C:chloroplast; P:cellular protein modification process; F:ligase activity	-	no IPS match
TRINITY_DN62696_c3_g1_i1	uncharacterized mitochondrial g00810-like	7.4e-34	0.894	-		-	IPR013103 (PFAM); PTHR11439:SF157 (PANTHER); PTHR11439 (PANTHER)
TRINITY_DN65484_c2_g1_i1	uncharacterized mitochondrial g00810-like	4.8e-30	0.828	-		-	no IPS match
TRINITY_DN65395_c1_g3_i1	uncharacterized mitochondrial g00820-like	3.4e-25	0.792	-		-	IPR013103 (PFAM); PTHR11439 (PANTHER); PTHR11439:SF176 (PANTHER)
TRINITY_DN53096_c2_g1_i1	wall-associated receptor kinase 1-like	1.7e-15	0.6433	2	C:membrane; F:binding	-	no IPS match
TRINITY_DN37621_c0_g1_i1	zinc finger MYM-type 1-like	3e-34	0.859	6	F:DNA binding; C:cytoplasm; F:protein dimerization activity; C:nucleoplasm; F:RNA polymerase II transcription factor activity, sequence-specific DNA binding; P:regulation of transcription from RNA polymerase II promoter	-	PTHR11697:SF107 (PANTHER); PTHR11697 (PANTHER)
TRINITY_DN31639_c0_g1_i1	#NAME?	1.2e-25	0.845	-		-	no IPS match
TRINITY_DN45766_c1_g4_i1	ABC transporter C family member 15	1.7e-10	0.665	-		-	no IPS match
TRINITY_DN58969_c0_g1_i1	Brevis radix-like 4	5.3e-36	0.912	-		-	IPR013591 (PFAM); IPR013591 (PROSITE_PROFILES)
TRINITY_DN56813_c0_g1_i1	ENHANCED DOWNY MILDEW 2-like isoform X2	6e-10	0.613	-		-	no IPS match
TRINITY_DN6220_c0_g1_i1	F-box At1g47340-like	7.3e-05	0.55	-		-	no IPS match
TRINITY_DN55645_c0_g1_i1	F-box At5g07610-like	6.1e-30	0.721	-		-	PTHR10706 (PANTHER); PTHR10706:SF128 (PANTHER)
TRINITY_DN11606_c0_g1_i1	F-box FBD LRR-repeat At3g26920-like	1.1e-23	0.78	-		-	PTHR32212 (PANTHER); PTHR32212:SF107 (PANTHER)
TRINITY_DN53002_c2_g2_i1	F-box FBD LRR-repeat At3g26920-like	3.5e-33	0.781	-		-	IPR006566 (PFAM); PTHR32212:SF107 (PANTHER); PTHR32212 (PANTHER)
TRINITY_DN66588_c0_g1_i1	FLOWERING LOCUS T-like	2.3e-36	0.988	-		-	no IPS match
TRINITY_DN65704_c2_g1_i1	FLX-like 3	2.4e-32	0.875	-		-	PTHR33405 (PANTHER); PTHR33405:SF2 (PANTHER)
TRINITY_DN63465_c0_g1_i1	IQ-DOMAIN 1-like	7e-22	0.72	-		-	IPR025064 (PFAM); PTHR32295 (PANTHER); PTHR32295:SF0 (PANTHER)
TRINITY_DN68004_c0_g1_i1	ML domain isoform X2	3.3e-11	0.65	-		-	no IPS match
TRINITY_DN39721_c0_g1_i1	NSP-INTERACTING KINASE 3-like isoform X1	7.8e-29	0.84	-		-	no IPS match
TRINITY_DN30564_c0_g1_i1	Os03g0802400	1.3e-06	0.72	-		-	no IPS match
TRINITY_DN2959_c0_g2_i1	Os06g0717600	0.00064	0.66	-		-	no IPS match
TRINITY_DN332_c0_g1_i1	PREDICTED: uncharacterized protein LOC101757694	6.9e-08	0.71	-		-	no IPS match
TRINITY_DN57695_c2_g2_i1	PREDICTED: uncharacterized protein LOC101773322	1.4e-11	0.8214	-		-	IPR022251 (PFAM); PTHR33090 (PANTHER)
TRINITY_DN58718_c1_g1_i1	PREDICTED: uncharacterized protein LOC103628357	1.2e-05	0.65	-		-	-
TRINITY_DN63108_c2_g1_i1	PREDICTED: uncharacterized protein LOC103629511	1.4e-21	0.772	-		-	IPR004252 (PFAM); PTHR33499 (PANTHER); PTHR33499:SF1 (PANTHER)
TRINITY_DN41213_c4_g1_i1	PREDICTED: uncharacterized protein LOC103637066	1.2e-28	0.779	1	F:nucleic acid binding	-	PTHR24559 (PANTHER); PTHR24559:SF186 (PANTHER); IPR012337 (SUPERFAMILY)
TRINITY_DN26803_c0_g1_i1	PREDICTED: uncharacterized protein LOC103641910	1.1e-36	0.96	-		-	PTHR33240:SF1 (PANTHER); PTHR33240 (PANTHER)
TRINITY_DN10119_c0_g1_i1	PREDICTED: uncharacterized protein LOC103650910	1.9e-05	0.62	-		-	no IPS match
TRINITY_DN14726_c0_g1_i1	PREDICTED: uncharacterized protein LOC103651388 isoform X1	9.3e-13	0.693	-		-	no IPS match
TRINITY_DN36143_c0_g1_i1	PREDICTED: uncharacterized protein LOC103706654 isoform X2	0.00015	0.78	-		-	no IPS match
TRINITY_DN70443_c0_g1_i1	PREDICTED: uncharacterized protein LOC104814022	2.7e-07	0.785	-		-	no IPS match
TRINITY_DN44512_c0_g2_i1	PREDICTED: uncharacterized protein LOC106866556	1.1e-07	0.687	-		-	no IPS match
TRINITY_DN25268_c0_g1_i1	WD repeat-containing 82-B	3.7e-17	0.51	-		-	TRANSMEMBRANE (PHOBIUS); NON_CYTOPLASMIC_DOMAIN (PHOBIUS); CYTOPLASMIC_DOMAIN (PHOBIUS); TMhelix (TMHMM)
TRINITY_DN54105_c1_g3_i1	codeine O-demethylase-like	4.2e-23	0.772	3	F:dioxygenase activity; F:metal ion binding; P:oxidation-reduction process	-	PTHR10209:SF157 (PANTHER); PTHR10209 (PANTHER); SSF51197 (SUPERFAMILY)
TRINITY_DN66000_c0_g1_i1	copia isoform X1	3.7e-08	0.6775	-		-	no IPS match
TRINITY_DN65293_c0_g1_i1	cyclic dof factor 2-like	3.5e-26	0.865	2	F:DNA binding; P:regulation of transcription, DNA-templated	-	PTHR31089:SF4 (PANTHER); PTHR31089 (PANTHER)
TRINITY_DN59652_c10_g1_i1	cysteine-rich receptor kinase 10	8.2e-19	0.72	8	F:ATP binding; C:plasmodesma; C:integral component of membrane; P:serine family amino acid metabolic process; F:protein serine/threonine kinase activity; P:protein phosphorylation; P:defense response; C:plasma membrane	EC:2.7.11	PTHR27002:SF71 (PANTHER); PTHR27002 (PANTHER); NON_CYTOPLASMIC_DOMAIN (PHOBIUS); CYTOPLASMIC_DOMAIN (PHOBIUS); TRANSMEMBRANE (PHOBIUS); TMhelix (TMHMM)
TRINITY_DN51483_c8_g1_i1	cysteine-rich receptor kinase 20	5.5e-38	0.947	8	F:ATP binding; C:plasmodesma; C:integral component of membrane; P:serine family amino acid metabolic process; F:protein serine/threonine kinase activity; P:protein phosphorylation; P:defense response; C:plasma membrane	EC:2.7.11	PTHR27002:SF43 (PANTHER); PTHR27002 (PANTHER); IPR011009 (SUPERFAMILY)
TRINITY_DN51483_c8_g3_i1	cysteine-rich receptor kinase 20	2.4e-38	0.961	8	F:ATP binding; C:plasmodesma; C:integral component of membrane; P:serine family amino acid metabolic process; F:protein serine/threonine kinase activity; P:protein phosphorylation; P:defense response; C:plasma membrane	EC:2.7.11	IPR001245 (PFAM); PTHR27002 (PANTHER); PTHR27002:SF43 (PANTHER); IPR011009 (SUPERFAMILY)
TRINITY_DN28561_c1_g1_i1	cytochrome P450 89A2-like	2e-07	0.5388	-		-	no IPS match
TRINITY_DN6959_c0_g1_i1	cytokinin dehydrogenase 9-like	9.5e-28	0.719	5	P:cytokinin metabolic process; F:oxidoreductase activity, acting on CH-OH group of donors; F:flavin adenine dinucleotide binding; P:oxidation-reduction process; F:cytokinin dehydrogenase activity	EC:1.5.99.12	no IPS match
TRINITY_DN62056_c2_g3_i1	disease resistance RGA1	1.4e-25	0.883	1	F:ADP binding	-	PTHR23155 (PANTHER); PTHR23155:SF550 (PANTHER)
TRINITY_DN55106_c1_g1_i1	disease resistance RGA1 isoform X1	1.8e-25	0.81	1	F:ADP binding	-	PTHR23155:SF572 (PANTHER); PTHR23155 (PANTHER); SIGNAL_PEPTIDE_N_REGION (PHOBIUS); SIGNAL_PEPTIDE (PHOBIUS); SIGNAL_PEPTIDE_H_REGION (PHOBIUS); NON_CYTOPLASMIC_DOMAIN (PHOBIUS); SIGNAL_PEPTIDE_C_REGION (PHOBIUS); SignalP-noTM (SIGNALP_EUK)
TRINITY_DN40322_c2_g1_i1	disease resistance RGA2-like	8.3e-22	0.7888	-		-	no IPS match
TRINITY_DN37887_c0_g1_i1	disease resistance RGA3	2.5e-34	0.844	1	F:ADP binding	-	PTHR23155:SF550 (PANTHER); PTHR23155 (PANTHER)
TRINITY_DN37887_c0_g2_i1	disease resistance RGA3	2.5e-34	0.844	1	F:ADP binding	-	PTHR23155:SF550 (PANTHER); PTHR23155 (PANTHER)
TRINITY_DN60506_c8_g1_i1	disease resistance RPM1	7.5e-37	0.814	1	F:ADP binding	-	IPR002182 (PFAM); PTHR23155 (PANTHER); PTHR23155:SF624 (PANTHER); IPR027417 (SUPERFAMILY)
TRINITY_DN37235_c4_g1_i1	disease resistance RPM1-like	2.4e-27	0.777	1	F:ADP binding	-	no IPS match
TRINITY_DN55106_c2_g2_i1	disease resistance RPP13 1	2.2e-33	0.743	1	F:ADP binding	-	no IPS match
TRINITY_DN57106_c15_g1_i1	disease resistance RPP13 3	5.9e-21	0.776	1	F:ADP binding	-	IPR002182 (PFAM); PTHR23155 (PANTHER); PTHR23155:SF484 (PANTHER); SIGNAL_PEPTIDE_H_REGION (PHOBIUS); SIGNAL_PEPTIDE (PHOBIUS); SIGNAL_PEPTIDE_C_REGION (PHOBIUS); NON_CYTOPLASMIC_DOMAIN (PHOBIUS); SIGNAL_PEPTIDE_N_REGION (PHOBIUS); IPR027417 (SUPERFAMILY)
TRINITY_DN38034_c0_g1_i1	dual specificity kinase pyk3-like isoform X1	3.3e-14	0.795	4	F:ATP binding; P:serine family amino acid metabolic process; F:protein serine/threonine kinase activity; P:protein phosphorylation	EC:2.7.11	no IPS match
TRINITY_DN33004_c2_g1_i1	embryonic DC-8-like	4.4e-12	0.6514	-		-	no IPS match
TRINITY_DN44777_c8_g1_i1	eukaryotic translation initiation factor 3 subunit F-like	1.8e-30	0.87	2	F:nucleic acid binding; P:DNA integration	-	no IPS match
TRINITY_DN39273_c2_g1_i1	heat shock 70 kDa 15-like	9.7e-16	0.697	1	F:nucleotide binding	-	IPR013126 (PFAM); PTHR19375:SF78 (PANTHER); PTHR19375 (PANTHER)
TRINITY_DN53957_c1_g5_i1	helminthosporium carbonum susceptibility1 isoform X1	1.8e-29	0.951	3	F:coenzyme binding; F:catalytic activity; P:metabolic process	-	IPR016040 (PFAM); PTHR10366 (PANTHER); PTHR10366:SF339 (PANTHER); IPR016040 (SUPERFAMILY)
TRINITY_DN60837_c3_g3_i1	hypothetical protein SORBIDRAFT_0139s002040, partial	2.3e-32	0.886	2	F:nucleic acid binding; P:DNA integration	-	no IPS match
TRINITY_DN47517_c10_g2_i1	hypothetical protein SORBIDRAFT_01g023851, partial	1.1e-18	0.766	2	F:nucleic acid binding; C:integral component of membrane	-	no IPS match
TRINITY_DN62679_c8_g1_i1	hypothetical protein SORBIDRAFT_01g040340	7.5e-09	0.745	1	F:nucleic acid binding	-	no IPS match
TRINITY_DN21480_c1_g1_i1	hypothetical protein SORBIDRAFT_01g041205, partial	1.1e-09	0.895	-		-	no IPS match
TRINITY_DN12707_c0_g1_i1	hypothetical protein SORBIDRAFT_02g004120	5.3e-07	0.698	-		-	no IPS match
TRINITY_DN7870_c0_g1_i1	hypothetical protein SORBIDRAFT_03g006365, partial	1.1e-22	0.765	-		-	no IPS match
TRINITY_DN50480_c0_g1_i1	hypothetical protein SORBIDRAFT_03g010570	5.2e-29	0.751	3	C:extracellular space; F:serine-type endopeptidase inhibitor activity; P:negative regulation of endopeptidase activity	-	no IPS match
TRINITY_DN50455_c1_g1_i1	hypothetical protein SORBIDRAFT_03g013380	7.1e-19	0.697	4	P:obsolete glutathione conjugation reaction; C:cytoplasm; P:glutathione metabolic process; F:glutathione transferase activity	EC:2.5.1.18	no IPS match
TRINITY_DN26257_c0_g1_i1	hypothetical protein SORBIDRAFT_03g025140	8.7e-05	0.62	-		-	SIGNAL_PEPTIDE (PHOBIUS); SIGNAL_PEPTIDE_H_REGION (PHOBIUS); SIGNAL_PEPTIDE_C_REGION (PHOBIUS); SIGNAL_PEPTIDE_N_REGION (PHOBIUS); NON_CYTOPLASMIC_DOMAIN (PHOBIUS)
TRINITY_DN40260_c1_g1_i1	hypothetical protein SORBIDRAFT_03g039080	6e-15	0.579	1	F:nucleic acid binding	-	no IPS match
TRINITY_DN559_c0_g1_i1	hypothetical protein SORBIDRAFT_03g040350	0.001	0.64	4	F:starch binding; F:catalytic activity; P:metabolic process; F:carbohydrate binding	-	no IPS match
TRINITY_DN45693_c0_g1_i1	hypothetical protein SORBIDRAFT_04g030130	2.2e-09	0.7978	-		-	SIGNAL_PEPTIDE_N_REGION (PHOBIUS); SIGNAL_PEPTIDE_H_REGION (PHOBIUS); SIGNAL_PEPTIDE_C_REGION (PHOBIUS); SIGNAL_PEPTIDE (PHOBIUS); NON_CYTOPLASMIC_DOMAIN (PHOBIUS)
TRINITY_DN57260_c0_g1_i1	hypothetical protein SORBIDRAFT_05g021283, partial	1.9e-38	0.805	-		-	PTHR10775 (PANTHER); PTHR10775:SF95 (PANTHER)
TRINITY_DN60580_c2_g5_i1	hypothetical protein SORBIDRAFT_05g026590	5.2e-21	0.677	-		-	no IPS match
TRINITY_DN27221_c0_g1_i1	hypothetical protein SORBIDRAFT_06g016615, partial	1.1e-10	0.78	-		-	no IPS match
TRINITY_DN41730_c2_g1_i1	hypothetical protein SORBIDRAFT_07g001185	2.3e-34	0.729	-		-	SSF52047 (SUPERFAMILY)
TRINITY_DN20642_c0_g1_i1	hypothetical protein SORBIDRAFT_07g001870	2.9e-33	0.909	-		-	IPR004320 (PFAM); PTHR33070 (PANTHER); PTHR33070:SF12 (PANTHER)
TRINITY_DN38373_c0_g1_i1	hypothetical protein SORBIDRAFT_07g024295, partial	8.5e-34	0.865	5	F:nucleic acid binding; P:RNA phosphodiester bond hydrolysis, endonucleolytic; F:RNA-DNA hybrid ribonuclease activity; P:regulation of RNA metabolic process; P:DNA integration	EC:3.1.30; EC:3.1; EC:3.1.26; EC:3.1.26.4	IPR012337 (SUPERFAMILY)
TRINITY_DN61273_c2_g4_i1	hypothetical protein SORBIDRAFT_0877s002010	1.4e-13	0.94	2	P:acyl-CoA metabolic process; F:acyl-CoA hydrolase activity	EC:3.1.2.20; EC:3.1.2	no IPS match
TRINITY_DN1218_c0_g1_i1	hypothetical protein SORBIDRAFT_08g019046, partial	5.2e-09	0.6633	-		-	no IPS match
TRINITY_DN43233_c3_g1_i1	hypothetical protein SORBIDRAFT_09g002195	1.1e-08	0.75	-		-	SignalP-noTM (SIGNALP_EUK)
TRINITY_DN56204_c8_g1_i1	hypothetical protein SORBIDRAFT_10g018871, partial	3.1e-20	0.832	-		-	-
TRINITY_DN56388_c1_g1_i1	inactive disease susceptibility LOV1 isoform X1	4.3e-30	0.768	1	F:ADP binding	-	no IPS match
TRINITY_DN48732_c6_g1_i1	leucine-rich repeat receptor kinase PXC2	7.6e-24	0.704	1	C:integral component of membrane	-	PTHR27004:SF14 (PANTHER); PTHR27004 (PANTHER)
TRINITY_DN61500_c4_g1_i1	leucine-rich repeat receptor-like serine threonine- kinase At2g24130	2.7e-29	0.896	5	F:ATP binding; C:integral component of membrane; P:serine family amino acid metabolic process; F:protein serine/threonine kinase activity; P:protein phosphorylation	EC:2.7.11	IPR000719 (PFAM); PTHR27000:SF126 (PANTHER); PTHR27000 (PANTHER); IPR000719 (PROSITE_PROFILES); IPR011009 (SUPERFAMILY)
TRINITY_DN8693_c0_g1_i1	mitochondrial amidoxime reducing component 2-like	0.00034	0.59	-		-	CYTOPLASMIC_DOMAIN (PHOBIUS); TRANSMEMBRANE (PHOBIUS); NON_CYTOPLASMIC_DOMAIN (PHOBIUS)
TRINITY_DN58114_c3_g1_i1	nogo-B receptor-like	1.8e-34	0.868	7	P:dolichol biosynthetic process; P:endoplasmic reticulum unfolded protein response; C:integral component of membrane; P:protein N-linked glycosylation; F:dehydrodolichyl diphosphate synthase activity; P:response to water deprivation; P:response to low light intensity stimulus	EC:2.5.1	no IPS match
TRINITY_DN57167_c0_g2_i1	patatin 3	9.6e-14	0.7733	2	P:lipid catabolic process; F:hydrolase activity	-	PTHR32241 (PANTHER); PTHR32241:SF4 (PANTHER)
TRINITY_DN65251_c0_g1_i1	pentatricopeptide repeat-containing At4g14850-like	2.1e-23	0.946	8	P:root development; F:zinc ion binding; F:poly(G) binding; P:isopentenyl diphosphate biosynthetic process, mevalonate pathway; C:mitochondrion; P:regulation of catalytic activity; P:isopentenyl diphosphate biosynthetic process, methylerythritol 4-phosphate pathway; P:sterol metabolic process	-	IPR002885 (TIGRFAM)
TRINITY_DN51872_c0_g2_i1	pentatricopeptide repeat-containing chloroplastic	4.7e-33	0.833	5	C:chloroplast; F:zinc ion binding; P:RNA modification; P:chloroplast organization; P:growth	-	PTHR24015:SF156 (PANTHER); PTHR24015 (PANTHER)
TRINITY_DN65328_c1_g1_i1	pentatricopeptide repeat-containing mitochondrial	7.3e-38	0.912	-		-	PTHR24015 (PANTHER); PTHR24015:SF588 (PANTHER)
TRINITY_DN65328_c1_g2_i1	pentatricopeptide repeat-containing mitochondrial	7.2e-37	0.903	-		-	PTHR24015 (PANTHER); PTHR24015:SF588 (PANTHER)
TRINITY_DN47581_c2_g1_i1	phenylalanine ammonia-lyase	5.5e-38	0.984	6	P:L-phenylalanine catabolic process; P:tyrosine metabolic process; C:cytoplasm; F:phenylalanine ammonia-lyase activity; P:cinnamic acid biosynthetic process; P:alkaloid biosynthetic process	EC:4.3.1.24; EC:4.3.1.25	IPR001106 (PFAM); PTHR10362 (PANTHER); PTHR10362:SF16 (PANTHER); IPR008948 (SUPERFAMILY)
TRINITY_DN57341_c3_g3_i1	phosphatidylinositol phosphatidylcholine transfer SFH6-like	7.1e-24	0.766	3	P:transport; C:intracellular; F:transporter activity	-	no IPS match
TRINITY_DN57423_c1_g1_i1	polyol transporter 5-like	8.3e-17	0.78	6	C:integral component of plasma membrane; P:proton transport; F:sugar:proton symporter activity; P:glucose import; F:glucose transmembrane transporter activity; P:glucose transmembrane transport	-	no IPS match
TRINITY_DN39159_c4_g2_i1	polyphenol chloroplastic-like	5.3e-19	0.757	6	P:obsolete electron transport; P:tyrosine metabolic process; F:metal ion binding; F:catechol oxidase activity; P:oxidation-reduction process; P:pigment biosynthetic process	EC:1.10.3; EC:1.10.3.1	IPR022739 (PFAM); PTHR11474:SF36 (PANTHER); PTHR11474 (PANTHER); IPR008922 (SUPERFAMILY)
TRINITY_DN2472_c0_g1_i1	probable aldo-keto reductase 2	1.2e-37	0.92	-		-	IPR001395 (PANTHER); PTHR11732:SF226 (PANTHER); IPR023210 (SUPERFAMILY)
TRINITY_DN57125_c8_g1_i1	probable linoleate 9S-lipoxygenase 4	2e-38	0.909	4	F:oxidoreductase activity, acting on single donors with incorporation of molecular oxygen, incorporation of two atoms of oxygen; F:metal ion binding; P:oxylipin biosynthetic process; P:oxidation-reduction process	EC:1.13.11	IPR013819 (PRINTS); IPR013819 (PFAM); IPR000907 (PANTHER); PTHR11771:SF49 (PANTHER); IPR013819 (PROSITE_PROFILES); IPR013819 (SUPERFAMILY)
TRINITY_DN54054_c3_g3_i1	probable mitochondrial chaperone BCS1-A-like	4.1e-32	0.885	1	F:ATP binding	-	PTHR23070 (PANTHER); PTHR23070:SF37 (PANTHER); IPR027417 (SUPERFAMILY)
TRINITY_DN65250_c4_g1_i1	probable receptor kinase At1g67000 isoform X2	2e-40	0.988	6	F:ATP binding; C:integral component of membrane; P:serine family amino acid metabolic process; F:protein serine/threonine kinase activity; P:protein phosphorylation; F:polysaccharide binding	EC:2.7.11	IPR001245 (PFAM); PTHR27009:SF10 (PANTHER); PTHR27009 (PANTHER); IPR000719 (PROSITE_PROFILES); IPR011009 (SUPERFAMILY)
TRINITY_DN64438_c2_g3_i1	probable serine threonine- kinase WNK8	6.3e-24	0.891	6	F:ATP binding; C:cytosol; P:serine family amino acid metabolic process; F:protein serine/threonine kinase activity; P:protein phosphorylation; P:intracellular signal transduction	EC:2.7.11	PTHR13902 (PANTHER); PTHR13902:SF49 (PANTHER)
TRINITY_DN66233_c0_g1_i1	receptor 12-like	2.7e-35	0.816	1	C:integral component of membrane	-	PTHR27004:SF20 (PANTHER); PTHR27004 (PANTHER)
TRINITY_DN22411_c5_g1_i1	ribonuclease H At1g65750	1.8e-11	0.605	-		-	no IPS match
TRINITY_DN23742_c0_g1_i1	ribonuclease H At1g65750	1.8e-06	0.6767	-		-	no IPS match
TRINITY_DN29187_c1_g1_i1	ribonuclease H At1g65750	7.2e-11	0.71	-		-	no IPS match
TRINITY_DN40148_c4_g1_i1	ribonuclease H At1g65750	1.1e-16	0.678	-		-	no IPS match
TRINITY_DN41646_c1_g1_i1	ribonuclease H At1g65750	2.6e-11	0.7222	-		-	no IPS match
TRINITY_DN63505_c4_g5_i1	ribonuclease H At1g65750	5.3e-36	0.796	-		-	no IPS match
TRINITY_DN64586_c0_g1_i1	ribonuclease H At1g65750	3.1e-25	0.74	-		-	no IPS match
TRINITY_DN54659_c3_g2_i1	ribulose-phosphate 3- cytoplasmic isoform	1.9e-05	0.419	12	P:pentose-phosphate shunt, non-oxidative branch; P:carbohydrate metabolic process; F:racemase and epimerase activity, acting on carbohydrates and derivatives; P:cellular carbohydrate metabolic process; F:metal ion binding; P:pentose-phosphate shunt; F:catalytic activity; P:metabolic process; C:cytosol; P:pentose catabolic process; F:ribulose-phosphate 3-epimerase activity; F:isomerase activity	-	TRANSMEMBRANE (PHOBIUS); NON_CYTOPLASMIC_DOMAIN (PHOBIUS); CYTOPLASMIC_DOMAIN (PHOBIUS); TMhelix (TMHMM)
TRINITY_DN42819_c1_g1_i1	serine arginine repetitive matrix 1-like	9.8e-22	0.7725	-		-	no IPS match
TRINITY_DN66221_c0_g1_i1	serine threonine- kinase At1g28390	1.3e-36	0.841	6	F:ATP binding; P:cell surface receptor signaling pathway; P:serine family amino acid metabolic process; F:protein serine/threonine kinase activity; P:protein phosphorylation; C:plasma membrane	EC:2.7.11	IPR011009 (SUPERFAMILY)
TRINITY_DN40299_c5_g1_i1	serine threonine- kinase BLUS1	1.3e-17	0.912	6	F:ATP binding; F:receptor signaling protein serine/threonine kinase activity; C:cytoplasm; P:transmembrane receptor protein serine/threonine kinase signaling pathway; P:serine family amino acid metabolic process; P:signal transduction by protein phosphorylation	EC:2.7.11	PTHR24361:SF243 (PANTHER); PTHR24361 (PANTHER); SIGNAL_PEPTIDE_H_REGION (PHOBIUS); NON_CYTOPLASMIC_DOMAIN (PHOBIUS); SIGNAL_PEPTIDE_C_REGION (PHOBIUS); SIGNAL_PEPTIDE_N_REGION (PHOBIUS); SIGNAL_PEPTIDE (PHOBIUS)
TRINITY_DN48362_c1_g1_i1	serine threonine- kinase SAPK3-like	3.5e-13	0.494	6	P:response to abscisic acid; P:regulation of cellular process; C:cytoplasm; P:response to osmotic stress; F:protein kinase activity; F:binding	-	no IPS match
TRINITY_DN48362_c1_g2_i1	serine threonine- kinase SAPK3-like	3.5e-13	0.494	6	P:response to abscisic acid; P:regulation of cellular process; C:cytoplasm; P:response to osmotic stress; F:protein kinase activity; F:binding	-	no IPS match
TRINITY_DN69967_c0_g1_i1	shikimate O-hydroxycinnamoyltransferase-like	3e-10	0.656	1	F:transferase activity	-	no IPS match
TRINITY_DN61974_c3_g1_i1	short-chain type dehydrogenase reductase-like	1.5e-09	0.822	3	F:oxidoreductase activity; P:metabolic process; P:oxidation-reduction process	-	IPR016040 (SUPERFAMILY)
TRINITY_DN55898_c3_g1_i1	tRNA dimethylallyltransferase 9 isoform X2	2.9e-27	0.889	3	F:ATP binding; F:tRNA dimethylallyltransferase activity; P:tRNA modification	EC:2.5.1.75	IPR018022 (PFAM); PTHR11088 (PANTHER); PTHR11088:SF31 (PANTHER)
TRINITY_DN52389_c11_g4_i1	thaumatin-like pathogenesis-related 1	7.2e-38	0.879	-		-	IPR001938 (PRINTS); IPR001938 (PFAM); PTHR31048:SF13 (PANTHER); IPR001938 (PANTHER); IPR001938 (PROSITE_PROFILES); IPR001938 (SUPERFAMILY)
TRINITY_DN50011_c5_g1_i1	transport sec31-like	2e-19	0.918	-		-	IPR001623 (SUPERFAMILY)
TRINITY_DN59601_c1_g1_i1	transposon precursor	4.4e-34	0.845	-		-	PTHR31656:SF1 (PANTHER); PTHR31656 (PANTHER)
TRINITY_DN61109_c1_g9_i1	ubiquitin carboxyl-terminal hydrolase 1-like	1.7e-12	0.765	-		-	no IPS match
TRINITY_DN53860_c2_g3_i1	uncharacterized acetyltransferase At3g50280-like	4.1e-22	0.852	2	F:transferase activity, transferring acyl groups other than amino-acyl groups; P:metabolic process	-	PTHR31896:SF8 (PANTHER); PTHR31896 (PANTHER)
TRINITY_DN35981_c0_g1_i1	uncharacterized mitochondrial g00810- partial	5.4e-29	0.803	-		-	IPR013103 (PFAM); PTHR11439 (PANTHER)
TRINITY_DN53078_c1_g2_i1	uncharacterized mitochondrial g00810- partial	3.3e-26	0.781	2	P:phosphorylation; F:kinase activity	-	IPR013103 (PFAM); PTHR11439:SF192 (PANTHER); PTHR11439 (PANTHER)
TRINITY_DN51755_c3_g2_i1	uncharacterized mitochondrial g00810-like	2.2e-07	0.632	-		-	no IPS match
TRINITY_DN56939_c3_g2_i1	uncharacterized mitochondrial g00810-like	4.3e-24	0.6975	2	F:nucleic acid binding; P:DNA integration	-	no IPS match
TRINITY_DN58311_c0_g3_i1	uncharacterized mitochondrial g00810-like	2.5e-34	0.829	-		-	no IPS match
TRINITY_DN61100_c4_g1_i1	uncharacterized mitochondrial g00810-like	1.3e-27	0.859	-		-	no IPS match
TRINITY_DN61100_c4_g2_i1	uncharacterized mitochondrial g00810-like	1.3e-26	0.846	-		-	no IPS match
TRINITY_DN65014_c3_g5_i1	uncharacterized protein LOC100277921	3.4e-10	0.792	1	P:chromosome organization	-	no IPS match
TRINITY_DN33857_c2_g1_i1	uncharacterized protein LOC100502416	5.2e-05	0.61	-		-	no IPS match
TRINITY_DN50684_c0_g1_i1	uncharacterized protein LOC541902	1.9e-08	0.75	4	F:nucleotide binding; P:glucan biosynthetic process; F:nucleotidyltransferase activity; C:plastid	-	no IPS match
TRINITY_DN52310_c5_g1_i1	wall-associated receptor kinase 1-like	2.1e-12	0.705	3	F:protein kinase activity; F:binding; P:cellular process	-	no IPS match
TRINITY_DN38309_c3_g1_i1	wall-associated receptor kinase 2-like	2.4e-14	0.727	9	F:ATP binding; F:calcium ion binding; C:integral component of membrane; P:cell surface receptor signaling pathway; P:serine family amino acid metabolic process; F:protein serine/threonine kinase activity; P:protein phosphorylation; C:plasma membrane; F:polysaccharide binding	EC:2.7.11	PTHR27005 (PANTHER); PTHR27005:SF14 (PANTHER); IPR011009 (SUPERFAMILY)
TRINITY_DN52310_c2_g1_i1	wall-associated receptor kinase-like 10	1.3e-18	0.886	9	F:ATP binding; F:calcium ion binding; C:integral component of membrane; P:cell surface receptor signaling pathway; P:serine family amino acid metabolic process; F:protein serine/threonine kinase activity; P:protein phosphorylation; C:plasma membrane; F:polysaccharide binding	EC:2.7.11	PTHR27005:SF10 (PANTHER); PTHR27005 (PANTHER); SIGNAL_PEPTIDE_H_REGION (PHOBIUS); SIGNAL_PEPTIDE (PHOBIUS); SIGNAL_PEPTIDE_N_REGION (PHOBIUS); SIGNAL_PEPTIDE_C_REGION (PHOBIUS); NON_CYTOPLASMIC_DOMAIN (PHOBIUS)
TRINITY_DN60480_c3_g2_i1	wall-associated receptor kinase-like 14	1.9e-24	0.775	8	F:ATP binding; C:integral component of membrane; P:cell surface receptor signaling pathway; P:serine family amino acid metabolic process; F:protein serine/threonine kinase activity; P:protein phosphorylation; C:plasma membrane; F:polysaccharide binding	EC:2.7.11	IPR000719 (PFAM); PTHR27005 (PANTHER); PTHR27005:SF17 (PANTHER); IPR000719 (PROSITE_PROFILES); IPR011009 (SUPERFAMILY)
TRINITY_DN55033_c3_g1_i1	wall-associated receptor kinase-like 16	1.9e-37	0.932	9	F:ATP binding; F:calcium ion binding; C:integral component of membrane; P:cell surface receptor signaling pathway; P:serine family amino acid metabolic process; F:protein serine/threonine kinase activity; P:protein phosphorylation; C:plasma membrane; F:polysaccharide binding	EC:2.7.11	PTHR27005:SF63 (PANTHER); PTHR27005 (PANTHER)
TRINITY_DN55652_c0_g1_i1	zinc finger MYM-type 1-like	4.9e-13	0.704	2	C:membrane; C:integral component of membrane	-	no IPS match
TRINITY_DN46520_c3_g3_i1	60S ribosomal L18-3-like	7.3e-10	0.92	-		-	no IPS match
TRINITY_DN24478_c0_g1_i1	F-box At2g02030	3.3e-33	0.786	-		-	PTHR31790 (PANTHER); PTHR31790:SF15 (PANTHER)
TRINITY_DN16559_c1_g1_i1	F-box At4g27050-like	2e-29	0.7686	-		-	PTHR32212 (PANTHER); PTHR32212:SF78 (PANTHER)
TRINITY_DN49697_c0_g3_i1	FRIGIDA 4a	3.3e-15	0.72	-		-	no IPS match
TRINITY_DN61174_c0_g2_i1	L10-interacting MYB domain-containing -like	5.8e-22	0.83	-		-	no IPS match
TRINITY_DN63646_c1_g2_i1	NLP3-like isoform X2	2.1e-22	0.776	-		-	no IPS match
TRINITY_DN60067_c7_g1_i1	Os04g0177400, partial	0.00029	0.55	-		-	no IPS match
TRINITY_DN2959_c0_g1_i1	Os06g0717600	0.00064	0.66	-		-	no IPS match
TRINITY_DN65400_c2_g7_i1	Os09g0337500	2e-14	0.65	-		-	no IPS match
TRINITY_DN10888_c0_g1_i1	Os12g0255600	1.2e-06	0.705	-		-	no IPS match
TRINITY_DN66519_c0_g1_i1	PREDICTED: uncharacterized protein LOC101770577	1.3e-07	0.6	-		-	no IPS match
TRINITY_DN40404_c0_g1_i1	PREDICTED: uncharacterized protein LOC101783282, partial	2.6e-29	0.747	-		-	PTHR31973 (PANTHER); PTHR31973:SF21 (PANTHER)
TRINITY_DN29122_c0_g2_i1	PREDICTED: uncharacterized protein LOC101784000	2.4e-08	0.595	-		-	no IPS match
TRINITY_DN56739_c0_g1_i1	PREDICTED: uncharacterized protein LOC102612415	1.9e-06	0.6	-		-	no IPS match
TRINITY_DN67807_c0_g1_i1	PREDICTED: uncharacterized protein LOC103634036	4.7e-19	0.722	-		-	no IPS match
TRINITY_DN49400_c1_g1_i1	PREDICTED: uncharacterized protein LOC103638516	1.2e-13	0.814	-		-	no IPS match
TRINITY_DN59210_c3_g1_i1	PREDICTED: uncharacterized protein LOC103638819	1.4e-15	0.89	-		-	no IPS match
TRINITY_DN53203_c7_g4_i1	PREDICTED: uncharacterized protein LOC103642534	1.3e-11	0.641	-		-	SIGNAL_PEPTIDE (PHOBIUS); SIGNAL_PEPTIDE_H_REGION (PHOBIUS); SIGNAL_PEPTIDE_C_REGION (PHOBIUS); SIGNAL_PEPTIDE_N_REGION (PHOBIUS); NON_CYTOPLASMIC_DOMAIN (PHOBIUS); SignalP-noTM (SIGNALP_EUK)
TRINITY_DN44037_c0_g1_i1	PREDICTED: uncharacterized protein LOC103644376	2.2e-05	0.72	-		-	no IPS match
TRINITY_DN63469_c19_g5_i1	PREDICTED: uncharacterized protein LOC103650237	2.3e-14	0.68	-		-	IPR025724 (PFAM); SignalP-TM (SIGNALP_GRAM_POSITIVE)
TRINITY_DN32369_c0_g1_i1	PREDICTED: uncharacterized protein LOC104584869	1.3e-20	0.683	-		-	PTHR32387:SF4 (PANTHER); PTHR32387 (PANTHER)
TRINITY_DN60849_c4_g2_i1	QWRF motif-containing 2	6.4e-08	0.7688	-		-	no IPS match
TRINITY_DN958_c0_g1_i1	UPF0160 -like	2.6e-11	0.619	-		-	IPR003226 (PFAM); PTHR11215:SF1 (PANTHER); IPR003226 (PANTHER)
TRINITY_DN24765_c0_g1_i1	VAN3-binding -like	3.2e-21	0.855	-		-	IPR008546 (PFAM); PTHR31351 (PANTHER); PTHR31351:SF5 (PANTHER); NON_CYTOPLASMIC_DOMAIN (PHOBIUS); SIGNAL_PEPTIDE (PHOBIUS); SIGNAL_PEPTIDE_C_REGION (PHOBIUS); SIGNAL_PEPTIDE_H_REGION (PHOBIUS); SIGNAL_PEPTIDE_N_REGION (PHOBIUS)
TRINITY_DN52830_c2_g3_i1	carbonyl reductase [NADPH] 2	4.2e-12	0.6775	-		-	no IPS match
TRINITY_DN37387_c2_g1_i1	cell division control 3-like	1.8e-18	0.69	1	F:GTP binding	-	IPR030379 (PFAM); IPR016491 (PANTHER); PTHR18884:SF57 (PANTHER); IPR030379 (PROSITE_PROFILES)
TRINITY_DN65254_c3_g4_i1	dentin sialophospho -like isoform X2	1.4e-29	0.791	-		-	no IPS match
TRINITY_DN54962_c1_g1_i1	disease resistance RGA1	8.6e-34	0.738	2	C:integral component of membrane; F:ADP binding	-	no IPS match
TRINITY_DN54962_c1_g2_i1	disease resistance RGA1	7.2e-31	0.723	2	C:integral component of membrane; F:ADP binding	-	no IPS match
TRINITY_DN65753_c2_g4_i1	disease resistance RGA3 isoform X1	4.1e-26	0.726	1	F:ADP binding	-	IPR032675 (SUPERFAMILY)
TRINITY_DN37439_c0_g1_i1	disease resistance RPM1-like	4e-06	0.7025	-		-	no IPS match
TRINITY_DN60506_c4_g1_i1	disease resistance RPM1-like	5e-28	0.86	1	F:ADP binding	-	-
TRINITY_DN69567_c0_g1_i1	disease resistance RPM1-like	6.7e-20	0.699	1	F:ADP binding	-	no IPS match
TRINITY_DN40967_c0_g1_i1	disease resistance RPP13 3 isoform X1	3.1e-19	0.704	2	F:organic cyclic compound binding; F:heterocyclic compound binding	-	no IPS match
TRINITY_DN48386_c1_g1_i1	disulfide isomerase-like 2-1	2.4e-41	0.961	7	F:DNA binding; F:protein disulfide isomerase activity; P:metabolic process; C:endoplasmic reticulum; P:cell redox homeostasis; P:protein folding; P:response to endoplasmic reticulum stress	EC:5.3.4.1	IPR013766 (PFAM); PTHR18929:SF91 (PANTHER); PTHR18929 (PANTHER); IPR012336 (SUPERFAMILY)
TRINITY_DN69604_c0_g1_i1	ent-cassadiene C2-hydroxylase-like	4.9e-43	0.914	6	F:iron ion binding; P:secondary metabolite biosynthetic process; C:integral component of membrane; F:oxidoreductase activity, acting on paired donors, with incorporation or reduction of molecular oxygen, NAD(P)H as one donor, and incorporation of one atom of oxygen; P:oxidation-reduction process; F:heme binding	EC:1.14.13	PTHR24298 (PANTHER); PTHR24298:SF58 (PANTHER); IPR001128 (SUPERFAMILY)
TRINITY_DN50344_c5_g3_i1	eukaryotic translation initiation factor 3 subunit F-like	8.5e-37	0.94	2	F:nucleic acid binding; P:DNA integration	-	PTHR11439:SF166 (PANTHER); PTHR11439 (PANTHER)
TRINITY_DN8827_c0_g1_i1	galactoside 2-alpha-L-fucosyltransferase-like	1.1e-33	0.896	8	P:globoside metabolic process; P:xyloglucan biosynthetic process; P:fucosylation; C:integral component of membrane; P:glycolipid biosynthetic process; C:Golgi apparatus; F:galactoside 2-alpha-L-fucosyltransferase activity; P:plant-type cell wall biogenesis	EC:2.4.1.69; EC:2.4.1	IPR004938 (PFAM); PTHR31889 (PANTHER); PTHR31889:SF14 (PANTHER)
TRINITY_DN65051_c0_g1_i1	gibberellin receptor GID1	1.6e-06	0.74	3	P:metabolic process; F:gibberellin binding; F:hydrolase activity	-	no IPS match
TRINITY_DN46926_c2_g1_i1	glutathione S-transferase GST 15	1.3e-05	0.8	3	P:metabolic process; F:glutathione transferase activity; F:transferase activity	-	no IPS match
TRINITY_DN65204_c0_g2_i1	glycerol kinase	2.3e-40	0.967	6	P:glycerol metabolic process; P:glycerol-3-phosphate biosynthetic process; C:mitochondrion; F:glycerol kinase activity; P:triglyceride metabolic process; P:phosphorylation	EC:2.7.1.30	IPR018484 (PFAM); PTHR10196 (PANTHER); PTHR10196:SF69 (PANTHER); SSF53067 (SUPERFAMILY)
TRINITY_DN69329_c0_g1_i1	glycerol-3-phosphate dehydrogenase [NAD(+)]-like	4.5e-18	0.704	4	F:oxidoreductase activity, acting on the CH-OH group of donors, NAD or NADP as acceptor; F:NAD binding; P:glycerol-3-phosphate catabolic process; P:oxidation-reduction process	-	IPR011128 (PFAM); PTHR11728:SF8 (PANTHER); PTHR11728 (PANTHER); IPR016040 (SUPERFAMILY)
TRINITY_DN59728_c8_g12_i1	histone H4	7.5e-18	0.994	5	C:nucleus; F:DNA binding; F:protein heterodimerization activity; C:nucleosome; P:nucleosome assembly	-	IPR001951 (PRINTS); PTHR10484 (PANTHER); IPR009072 (SUPERFAMILY)
TRINITY_DN59728_c8_g4_i1	histone H4	7.5e-18	0.994	5	C:nucleus; F:DNA binding; F:protein heterodimerization activity; C:nucleosome; P:nucleosome assembly	-	IPR001951 (PRINTS); PTHR10484 (PANTHER); IPR009072 (SUPERFAMILY)
TRINITY_DN60863_c1_g2_i1	hypothetical protein SORBIDRAFT_01g021360	1e-18	0.6771	1	C:integral component of membrane	-	no IPS match
TRINITY_DN58817_c1_g1_i1	hypothetical protein SORBIDRAFT_01g046140	1.6e-12	0.915	3	P:protein deubiquitination; F:metal ion binding; F:thiol-dependent ubiquitinyl hydrolase activity	EC:3.4; EC:3.4.19.12	no IPS match
TRINITY_DN15150_c1_g1_i1	hypothetical protein SORBIDRAFT_0240s002010, partial	2.8e-14	0.641	-		-	no IPS match
TRINITY_DN65470_c2_g1_i1	hypothetical protein SORBIDRAFT_02g025555	3.1e-13	0.79	-		-	no IPS match
TRINITY_DN58526_c0_g2_i1	hypothetical protein SORBIDRAFT_03g030795, partial	2.2e-32	0.872	-		-	IPR002885 (PFAM); IPR002885 (TIGRFAM); PTHR24015 (PANTHER); PTHR24015:SF302 (PANTHER); IPR002885 (PROSITE_PROFILES)
TRINITY_DN58526_c0_g3_i1	hypothetical protein SORBIDRAFT_03g030795, partial	5.2e-34	0.889	-		-	IPR002885 (PFAM); IPR002885 (TIGRFAM); PTHR24015 (PANTHER); PTHR24015:SF302 (PANTHER); IPR002885 (PROSITE_PROFILES)
TRINITY_DN41737_c3_g1_i1	hypothetical protein SORBIDRAFT_03g031150	2.3e-18	0.9	-		-	no IPS match
TRINITY_DN8639_c0_g1_i1	hypothetical protein SORBIDRAFT_03g036110	3.8e-43	0.921	3	F:ATP binding; P:phosphorylation; F:kinase activity	-	PTHR31153:SF4 (PANTHER); PTHR31153 (PANTHER)
TRINITY_DN57219_c0_g1_i1	hypothetical protein SORBIDRAFT_03g040515, partial	2.9e-22	0.678	2	C:membrane; C:integral component of membrane	-	no IPS match
TRINITY_DN41907_c2_g1_i1	hypothetical protein SORBIDRAFT_03g046475, partial	9.4e-36	0.694	-		-	PTHR18868:SF19 (PANTHER); PTHR18868 (PANTHER)
TRINITY_DN936_c0_g1_i1	hypothetical protein SORBIDRAFT_04g018371, partial	1.7e-18	0.644	-		-	IPR026960 (PFAM)
TRINITY_DN40719_c0_g1_i1	hypothetical protein SORBIDRAFT_04g019820	8.6e-24	0.7775	4	F:DNA binding; P:base-excision repair; F:catalytic activity; F:4 iron, 4 sulfur cluster binding	-	no IPS match
TRINITY_DN32959_c1_g1_i1	hypothetical protein SORBIDRAFT_04g033110	6.7e-06	0.77	-		-	no IPS match
TRINITY_DN39412_c0_g1_i1	hypothetical protein SORBIDRAFT_05g016830	3.7e-34	0.786	5	F:nucleic acid binding; P:RNA phosphodiester bond hydrolysis, endonucleolytic; F:RNA-DNA hybrid ribonuclease activity; P:regulation of RNA metabolic process; P:DNA integration	EC:3.1.30; EC:3.1; EC:3.1.26; EC:3.1.26.4	no IPS match
TRINITY_DN52231_c10_g1_i1	hypothetical protein SORBIDRAFT_05g019915, partial	1.3e-16	0.598	-		-	no IPS match
TRINITY_DN60295_c13_g1_i1	hypothetical protein SORBIDRAFT_05g020915, partial	3.7e-19	0.7189	1	F:nucleic acid binding	-	Coil (COILS)
TRINITY_DN62504_c11_g1_i1	hypothetical protein SORBIDRAFT_05g023160	6.9e-27	0.731	-		-	PTHR33377 (PANTHER); PTHR33377:SF3 (PANTHER)
TRINITY_DN20221_c0_g1_i1	hypothetical protein SORBIDRAFT_05g023170	1.3e-14	0.71	-		-	no IPS match
TRINITY_DN62812_c4_g4_i1	hypothetical protein SORBIDRAFT_05g024570	7.3e-22	0.862	1	C:plastid	-	no IPS match
TRINITY_DN55512_c6_g1_i1	hypothetical protein SORBIDRAFT_05g026840	2e-18	0.754	1	C:integral component of membrane	-	PTHR31325 (PANTHER); PTHR31325:SF23 (PANTHER)
TRINITY_DN70059_c0_g1_i1	hypothetical protein SORBIDRAFT_06g016627, partial	8.2e-26	0.772	-		-	no IPS match
TRINITY_DN36767_c0_g1_i1	hypothetical protein SORBIDRAFT_06g027160	1.4e-15	0.822	-		-	PTHR31696:SF20 (PANTHER); PTHR31696 (PANTHER)
TRINITY_DN68946_c0_g1_i1	hypothetical protein SORBIDRAFT_07g006485, partial	3.8e-12	0.6867	2	P:proteolysis; F:cysteine-type peptidase activity	-	no IPS match
TRINITY_DN38422_c1_g1_i1	hypothetical protein SORBIDRAFT_08g000560	3.9e-07	0.73	2	F:nucleic acid binding; F:zinc ion binding	-	no IPS match
TRINITY_DN61652_c2_g1_i1	hypothetical protein SORBIDRAFT_08g011300	2.4e-13	0.79	1	C:membrane	-	SIGNAL_PEPTIDE_H_REGION (PHOBIUS); NON_CYTOPLASMIC_DOMAIN (PHOBIUS); SIGNAL_PEPTIDE (PHOBIUS); SIGNAL_PEPTIDE_C_REGION (PHOBIUS); SIGNAL_PEPTIDE_N_REGION (PHOBIUS); TMhelix (TMHMM)
TRINITY_DN40292_c0_g1_i1	hypothetical protein SORBIDRAFT_09g001160	0.00012	0.65	5	C:nucleus; F:transcription factor activity, sequence-specific DNA binding; P:transcription, DNA-templated; P:regulation of transcription, DNA-templated; F:sequence-specific DNA binding	-	no IPS match
TRINITY_DN18389_c0_g1_i1	hypothetical protein SORBIDRAFT_09g001200	8.4e-31	0.693	-		-	no IPS match
TRINITY_DN53001_c0_g1_i1	hypothetical protein SORBIDRAFT_09g007400	3.7e-28	0.722	1	F:binding	-	PTHR19446 (PANTHER); PTHR19446:SF373 (PANTHER)
TRINITY_DN53001_c0_g2_i1	hypothetical protein SORBIDRAFT_09g007400	3.7e-28	0.722	1	F:binding	-	PTHR19446 (PANTHER); PTHR19446:SF373 (PANTHER)
TRINITY_DN59459_c1_g1_i1	hypothetical protein SORBIDRAFT_10g011000	2.5e-14	0.84	6	F:ATP binding; C:integral component of membrane; P:serine family amino acid metabolic process; F:protein serine/threonine kinase activity; F:carbohydrate binding; P:protein phosphorylation	EC:2.7.11	SIGNAL_PEPTIDE_C_REGION (PHOBIUS); SIGNAL_PEPTIDE_H_REGION (PHOBIUS); SIGNAL_PEPTIDE (PHOBIUS); NON_CYTOPLASMIC_DOMAIN (PHOBIUS); SIGNAL_PEPTIDE_N_REGION (PHOBIUS); SignalP-noTM (SIGNALP_EUK); TMhelix (TMHMM)
TRINITY_DN65038_c2_g3_i1	hypothetical protein SORBIDRAFT_10g023023, partial	4.7e-35	0.848	3	F:nucleic acid binding; F:zinc ion binding; P:DNA integration	-	IPR013103 (PFAM); PTHR11439 (PANTHER); PTHR11439:SF127 (PANTHER)
TRINITY_DN40085_c1_g1_i1	isoflavone 2 -hydroxylase-like	2.1e-37	0.91	8	P:defense response to other organism; F:iron ion binding; C:membrane; P:secondary metabolite biosynthetic process; F:oxidoreductase activity, acting on paired donors, with incorporation or reduction of molecular oxygen, NAD(P)H as one donor, and incorporation of one atom of oxygen; P:indole glucosinolate metabolic process; P:oxidation-reduction process; F:heme binding	EC:1.14.13	PTHR24298:SF123 (PANTHER); PTHR24298 (PANTHER); SIGNAL_PEPTIDE_N_REGION (PHOBIUS); SIGNAL_PEPTIDE_H_REGION (PHOBIUS); NON_CYTOPLASMIC_DOMAIN (PHOBIUS); SIGNAL_PEPTIDE (PHOBIUS); SIGNAL_PEPTIDE_C_REGION (PHOBIUS)
TRINITY_DN63598_c1_g1_i1	laccase precursor	8.2e-24	0.786	6	F:oxidoreductase activity, oxidizing metal ions; P:lignin catabolic process; F:copper ion binding; C:apoplast; P:oxidation-reduction process; F:hydroquinone:oxygen oxidoreductase activity	EC:1.10.3; EC:1.10.3.2	PTHR11709:SF118 (PANTHER); PTHR11709 (PANTHER)
TRINITY_DN63337_c2_g2_i1	lecithin-cholesterol acyltransferase-like 1	5.4e-21	0.802	3	P:acyl-carrier-protein biosynthetic process; F:O-acyltransferase activity; P:lipid metabolic process	EC:2.3.1	no IPS match
TRINITY_DN70120_c0_g1_i1	leucine-rich repeat receptor kinase PEPR1	8.9e-37	0.814	4	F:ATP binding; C:integral component of membrane; F:protein kinase activity; P:protein phosphorylation	-	PTHR27000 (PANTHER); PTHR27000:SF130 (PANTHER); IPR032675 (SUPERFAMILY)
TRINITY_DN9718_c0_g1_i1	mitochondrial import inner membrane translocase subunit TIM22-4-like	2.2e-13	0.667	2	C:membrane; C:integral component of membrane	-	IPR003397 (PFAM); PTHR14110 (PANTHER)
TRINITY_DN60159_c2_g1_i1	mitochondrial import inner membrane translocase subunit TIM23-1-like	2.7e-12	0.594	1	C:membrane part	-	no IPS match
TRINITY_DN44539_c5_g1_i1	nuclease HARBI1	1.7e-32	0.812	-		-	PTHR22930 (PANTHER); PTHR22930:SF10 (PANTHER)
TRINITY_DN51872_c0_g1_i1	pentatricopeptide repeat-containing chloroplastic	9.9e-21	0.709	1	P:cellular process	-	no IPS match
TRINITY_DN59653_c2_g1_i1	pentatricopeptide repeat-containing mitochondrial	2.8e-12	0.863	-		-	no IPS match
TRINITY_DN56021_c1_g1_i1	phenylalanine ammonia-lyase	3.4e-40	1	6	P:L-phenylalanine catabolic process; P:tyrosine metabolic process; C:cytoplasm; F:phenylalanine ammonia-lyase activity; P:cinnamic acid biosynthetic process; P:alkaloid biosynthetic process	EC:4.3.1.24; EC:4.3.1.25	IPR001106 (PFAM); PTHR10362:SF16 (PANTHER); PTHR10362 (PANTHER); IPR008948 (SUPERFAMILY)
TRINITY_DN63655_c5_g1_i1	probable LRR receptor-like serine threonine- kinase At4g26540	3.2e-36	0.871	5	F:ATP binding; C:integral component of membrane; P:serine family amino acid metabolic process; F:protein serine/threonine kinase activity; P:protein phosphorylation	EC:2.7.11	no IPS match
TRINITY_DN48967_c0_g1_i1	probable glutathione S-transferase	3.8e-25	0.815	5	P:obsolete glutathione conjugation reaction; P:toxin catabolic process; C:cytoplasm; P:glutathione metabolic process; F:glutathione transferase activity	EC:2.5.1.18	no IPS match
TRINITY_DN68476_c0_g1_i1	probable histidine kinase 2	7.1e-18	0.778	6	F:phosphorelay sensor kinase activity; C:protein histidine kinase complex; P:phosphorelay signal transduction system; C:integral component of membrane; P:signal transduction by protein phosphorylation; C:intracellular	EC:2.7.3; EC:2.7.13.3	IPR001789 (PROSITE_PROFILES); IPR011006 (SUPERFAMILY)
TRINITY_DN53406_c0_g2_i1	probable plastid-lipid-associated chloroplastic	3e-41	0.981	1	C:chloroplast	-	IPR006843 (PFAM); PTHR31906 (PANTHER)
TRINITY_DN53406_c0_g4_i1	probable plastid-lipid-associated chloroplastic	1.8e-21	0.902	1	C:chloroplast	-	no IPS match
TRINITY_DN57159_c6_g2_i1	probable serine threonine- kinase At1g54610	1.6e-39	0.998	3	F:ATP binding; F:protein kinase activity; P:protein phosphorylation	-	PTHR24056:SF176 (PANTHER); PTHR24056 (PANTHER); IPR000719 (PROSITE_PROFILES); IPR011009 (SUPERFAMILY)
TRINITY_DN64438_c2_g14_i1	probable serine threonine- kinase WNK8	6.3e-24	0.891	6	F:ATP binding; C:cytosol; P:serine family amino acid metabolic process; F:protein serine/threonine kinase activity; P:protein phosphorylation; P:intracellular signal transduction	EC:2.7.11	PTHR13902 (PANTHER); PTHR13902:SF49 (PANTHER)
TRINITY_DN65563_c2_g3_i1	pseudouridylate synthase 7 homolog	8.1e-13	0.878	4	C:nucleus; P:pseudouridine synthesis; F:RNA binding; F:pseudouridine synthase activity	EC:5.4.99.12	no IPS match
TRINITY_DN54284_c10_g1_i1	quinone oxidoreductase 2 homolog	1.2e-07	0.594	4	C:peroxisome; F:zinc ion binding; F:oxidoreductase activity; P:oxidation-reduction process	-	no IPS match
TRINITY_DN38846_c0_g1_i1	quinone-oxidoreductase chloroplastic	1.8e-37	0.955	3	F:zinc ion binding; F:oxidoreductase activity; P:oxidation-reduction process	-	IPR013149 (PFAM); IPR002085 (PANTHER); PTHR11695:SF594 (PANTHER); IPR016040 (SUPERFAMILY)
TRINITY_DN52933_c1_g1_i1	rRNA biogenesis rrp36-like	4.9e-18	0.907	2	F:zinc ion binding; C:intracellular	-	PTHR31717 (PANTHER)
TRINITY_DN63338_c3_g4_i1	receptor kinase At4g00960 isoform X1	1e-33	0.873	10	C:nucleus; F:DNA binding; F:ATP binding; C:plasmodesma; P:transcription, DNA-templated; P:serine family amino acid metabolic process; F:protein serine/threonine kinase activity; P:protein phosphorylation; P:defense response; C:plasma membrane	EC:2.7.11	PTHR27002 (PANTHER); PTHR27002 (PANTHER); PTHR27002:SF111 (PANTHER); PTHR27002:SF111 (PANTHER); IPR011009 (SUPERFAMILY)
TRINITY_DN65395_c0_g5_i1	retrovirus-related Pol poly from transposon TNT 1-94 isoform X1	1.2e-23	0.723	5	F:nucleic acid binding; P:obsolete electron transport; F:electron carrier activity; P:DNA integration; F:iron-sulfur cluster binding	-	IPR001584 (PFAM); PTHR11439:SF192 (PANTHER); PTHR11439 (PANTHER); IPR001584 (PROSITE_PROFILES); IPR012337 (SUPERFAMILY)
TRINITY_DN12561_c0_g1_i1	ribonuclease H At1g65750	2.3e-05	0.72	-		-	no IPS match
TRINITY_DN13225_c0_g1_i1	ribonuclease H At1g65750	3.1e-18	0.72	-		-	PTHR19446 (PANTHER); PTHR19446:SF368 (PANTHER); SIGNAL_PEPTIDE_C_REGION (PHOBIUS); SIGNAL_PEPTIDE_H_REGION (PHOBIUS); NON_CYTOPLASMIC_DOMAIN (PHOBIUS); SIGNAL_PEPTIDE_N_REGION (PHOBIUS); SIGNAL_PEPTIDE (PHOBIUS); SignalP-noTM (SIGNALP_EUK)
TRINITY_DN20381_c0_g1_i1	ribonuclease H At1g65750	1.6e-06	0.701	-		-	TRANSMEMBRANE (PHOBIUS); CYTOPLASMIC_DOMAIN (PHOBIUS); NON_CYTOPLASMIC_DOMAIN (PHOBIUS); TMhelix (TMHMM)
TRINITY_DN61220_c4_g1_i1	ribonuclease H At1g65750	1.2e-12	0.73	-		-	no IPS match
TRINITY_DN68099_c0_g1_i1	ribonuclease H At1g65750	1e-07	0.565	-		-	no IPS match
TRINITY_DN70081_c0_g1_i1	ribonuclease H At1g65750	3.1e-07	0.7417	-		-	no IPS match
TRINITY_DN51989_c1_g1_i1	transcription factor PCF2-like	3e-37	0.943	-		-	IPR005333 (PFAM); PTHR31072 (PANTHER); PTHR31072:SF19 (PANTHER); IPR017887 (PROSITE_PROFILES)
TRINITY_DN3713_c0_g1_i1	transcription repressor OFP13-like	1.8e-24	0.904	1	C:integral component of membrane	-	IPR006458 (PFAM); IPR006458 (TIGRFAM); PTHR33057 (PANTHER); PTHR33057:SF15 (PANTHER); IPR006458 (PROSITE_PROFILES)
TRINITY_DN23939_c1_g1_i1	transposon Tf2-1 poly isoform X1	3.6e-17	0.735	-		-	SSF56672 (SUPERFAMILY)
TRINITY_DN49026_c2_g1_i1	transposon Ty3-G Gag-Pol poly	1.5e-35	0.838	5	F:nucleic acid binding; C:nucleus; F:aspartic-type endopeptidase activity; P:proteolysis; P:DNA integration	EC:3.4.23	PTHR24559 (PANTHER); PTHR24559:SF202 (PANTHER); IPR012337 (SUPERFAMILY)
TRINITY_DN61109_c1_g8_i1	ubiquitin carboxyl-terminal hydrolase 1-like	2.3e-15	0.65	1	F:hydrolase activity	-	no IPS match
TRINITY_DN44037_c5_g1_i1	uncharacterized mitochondrial g00810-like	8.8e-26	0.814	2	F:nucleic acid binding; P:DNA integration	-	PTHR11439:SF166 (PANTHER); PTHR11439 (PANTHER)
TRINITY_DN58311_c0_g2_i1	uncharacterized mitochondrial g00810-like	6.3e-26	0.784	-		-	no IPS match
TRINITY_DN8422_c0_g1_i1	uncharacterized mitochondrial g00810-like	1.7e-17	0.711	1	C:mitochondrion	-	no IPS match
TRINITY_DN60462_c6_g2_i1	uncharacterized protein LOC100193760	4.8e-38	0.913	3	F:FMN binding; F:oxidoreductase activity; P:oxidation-reduction process	-	PTHR13343 (PANTHER); PTHR13343:SF16 (PANTHER); IPR012349 (SUPERFAMILY)
TRINITY_DN48135_c0_g1_i1	uncharacterized protein LOC100194290	1.6e-05	0.86	13	P:tRNA processing; P:phenylalanyl-tRNA aminoacylation; F:tRNA binding; P:tRNA aminoacylation; F:nucleotide binding; F:magnesium ion binding; P:tRNA aminoacylation for protein translation; F:ATP binding; F:aminoacyl-tRNA ligase activity; C:cytoplasm; F:phenylalanine-tRNA ligase activity; C:membrane; C:integral component of membrane	-	no IPS match
TRINITY_DN48135_c0_g2_i1	uncharacterized protein LOC100194290	0.00014	0.83	13	P:tRNA processing; P:phenylalanyl-tRNA aminoacylation; F:tRNA binding; P:tRNA aminoacylation; F:nucleotide binding; F:magnesium ion binding; P:tRNA aminoacylation for protein translation; F:ATP binding; F:aminoacyl-tRNA ligase activity; C:cytoplasm; F:phenylalanine-tRNA ligase activity; C:membrane; C:integral component of membrane	-	no IPS match
TRINITY_DN53575_c6_g2_i1	uncharacterized protein LOC100275200	2.3e-13	0.94	-		-	no IPS match
TRINITY_DN26521_c1_g1_i1	uncharacterized protein LOC100382083	1.7e-25	0.7533	-		-	TRANSMEMBRANE (PHOBIUS); CYTOPLASMIC_DOMAIN (PHOBIUS); NON_CYTOPLASMIC_DOMAIN (PHOBIUS); TMhelix (TMHMM)
TRINITY_DN63966_c6_g1_i1	wall-associated receptor kinase 2-like	3.8e-37	0.9	9	F:ATP binding; F:calcium ion binding; C:integral component of membrane; P:cell surface receptor signaling pathway; P:serine family amino acid metabolic process; F:protein serine/threonine kinase activity; P:protein phosphorylation; C:plasma membrane; F:polysaccharide binding	EC:2.7.11	IPR000719 (PFAM); PTHR27005 (PANTHER); PTHR27005:SF32 (PANTHER); IPR000719 (PROSITE_PROFILES); IPR011009 (SUPERFAMILY)
TRINITY_DN64666_c1_g1_i1	zinc finger MYM-type 1-like	1.1e-24	0.773	5	F:DNA binding; C:cytoplasm; C:nucleoplasm; F:RNA polymerase II transcription factor activity, sequence-specific DNA binding; P:regulation of transcription from RNA polymerase II promoter	-	no IPS match
TRINITY_DN23255_c0_g1_i1	AMSH-like ubiquitin thioesterase 2 isoform X1	4.5e-05	0.4425	-		-	no IPS match
TRINITY_DN64251_c0_g2_i1	F-box LRR-repeat 13-like	6.4e-36	0.66	-		-	no IPS match
TRINITY_DN61120_c5_g1_i1	IN2-2 - partial	6.2e-41	0.992	-		-	IPR023210 (PFAM); IPR001395 (PANTHER); PTHR11732:SF226 (PANTHER); IPR023210 (SUPERFAMILY)
TRINITY_DN58211_c1_g1_i1	JASON-like isoform X1	1.6e-16	0.7	-		-	no IPS match
TRINITY_DN51324_c1_g1_i1	LOC100282800 isoform X3	7.5e-12	0.676	-		-	IPR005135 (PFAM); IPR005135 (SUPERFAMILY)
TRINITY_DN38297_c0_g1_i1	LOC100284908 isoform X1	1.8e-17	0.8286	-		-	PTHR31208:SF4 (PANTHER); PTHR31208 (PANTHER)
TRINITY_DN66541_c0_g1_i1	Os04g0252000	2.5e-20	0.7422	-		-	no IPS match
TRINITY_DN4172_c0_g1_i1	Os11g0209600	6.2e-06	0.578	-		-	no IPS match
TRINITY_DN49862_c0_g2_i1	PREDICTED: uncharacterized protein LOC100277266	2.5e-10	0.83	-		-	IPR021775 (PFAM); PTHR33128 (PANTHER); NON_CYTOPLASMIC_DOMAIN (PHOBIUS); TRANSMEMBRANE (PHOBIUS); CYTOPLASMIC_DOMAIN (PHOBIUS); TMhelix (TMHMM)
TRINITY_DN29113_c0_g1_i1	PREDICTED: uncharacterized protein LOC100278900 isoform X2	1.1e-05	0.7517	-		-	no IPS match
TRINITY_DN29714_c1_g1_i1	PREDICTED: uncharacterized protein LOC101756036	4.5e-25	0.602	-		-	PTHR33074 (PANTHER); PTHR33074:SF7 (PANTHER)
TRINITY_DN60847_c2_g1_i1	PREDICTED: uncharacterized protein LOC101764564	0.00057	0.55	-		-	no IPS match
TRINITY_DN54578_c8_g2_i1	PREDICTED: uncharacterized protein LOC103627833	3.3e-06	0.76	-		-	no IPS match
TRINITY_DN47556_c0_g2_i1	PREDICTED: uncharacterized protein LOC107027610	3.1e-12	0.6467	-		-	no IPS match
TRINITY_DN61439_c4_g1_i1	RNA polymerase II-associated 3 isoform X1	1.4e-11	0.84	-		-	no IPS match
TRINITY_DN4297_c0_g1_i1	RNA-directed DNA polymerase homolog	1.8e-14	0.76	-		-	SSF56672 (SUPERFAMILY)
TRINITY_DN62941_c0_g2_i1	UPF0415 C7orf25 homolog	9.3e-40	0.848	-		-	IPR010733 (PFAM); IPR010733 (PANTHER)
TRINITY_DN43144_c1_g1_i1	chaperone chloroplastic-like	3.7e-35	0.971	3	F:ATP binding; P:protein metabolic process; F:protein binding	-	IPR001943 (PFAM); PTHR11638:SF96 (PANTHER); PTHR11638 (PANTHER); IPR001943 (PROSITE_PROFILES); IPR001943 (SUPERFAMILY)
TRINITY_DN50030_c5_g1_i1	cysteine-rich receptor kinase 15	7.7e-11	0.6075	6	F:ATP binding; C:membrane; C:integral component of membrane; F:protein kinase activity; F:protein serine/threonine kinase activity; P:protein phosphorylation	-	no IPS match
TRINITY_DN50055_c1_g1_i1	disease resistance RGA2-like isoform X1	3.7e-10	0.716	1	F:ADP binding	-	no IPS match
TRINITY_DN65734_c0_g1_i1	disease resistance RGA3	8.6e-30	0.792	1	F:ADP binding	-	SSF52047 (SUPERFAMILY)
TRINITY_DN9717_c0_g1_i1	disease resistance RPM1-like	1.9e-33	0.783	1	F:ADP binding	-	PTHR23155 (PANTHER); PTHR23155:SF495 (PANTHER)
TRINITY_DN42319_c4_g1_i1	disease resistance RPP13 3	2.6e-33	0.81	1	F:ADP binding	-	PTHR23155:SF561 (PANTHER); PTHR23155 (PANTHER); IPR027417 (SUPERFAMILY)
TRINITY_DN47733_c3_g2_i1	disease resistance RPP13 3-like	2.2e-20	0.8	1	F:ADP binding	-	IPR002182 (PFAM); PTHR23155 (PANTHER); PTHR23155:SF561 (PANTHER); IPR027417 (SUPERFAMILY)
TRINITY_DN51007_c3_g1_i1	eukaryotic translation initiation factor 3 subunit F-like	1.2e-35	0.924	2	F:nucleic acid binding; P:DNA integration	-	PTHR11439:SF185 (PANTHER); PTHR11439 (PANTHER)
TRINITY_DN65134_c0_g1_i1	formin-binding 4 isoform X2	1.1e-33	0.877	1	F:protein binding	-	IPR001202 (PFAM); IPR001202 (PROSITE_PROFILES); IPR001202 (SUPERFAMILY)
TRINITY_DN67712_c0_g1_i1	galactoside 2-alpha-L-fucosyltransferase-like	1.4e-30	0.739	8	P:globoside metabolic process; P:xyloglucan biosynthetic process; P:fucosylation; C:integral component of membrane; P:glycolipid biosynthetic process; C:Golgi apparatus; F:galactoside 2-alpha-L-fucosyltransferase activity; P:plant-type cell wall biogenesis	EC:2.4.1.69; EC:2.4.1	IPR004938 (PFAM); PTHR31889 (PANTHER); PTHR31889:SF11 (PANTHER)
TRINITY_DN38989_c0_g2_i1	hypothetical protein SORBIDRAFT_01g009520	5.7e-13	0.528	2	C:membrane; C:integral component of membrane	-	no IPS match
TRINITY_DN55061_c8_g1_i1	hypothetical protein SORBIDRAFT_01g022120	8.9e-31	0.782	-		-	IPR018289 (PFAM); PTHR31973:SF5 (PANTHER); PTHR31973 (PANTHER)
TRINITY_DN30962_c0_g2_i1	hypothetical protein SORBIDRAFT_01g024856, partial	2.2e-15	0.669	-		-	PTHR33067:SF2 (PANTHER); PTHR33067 (PANTHER)
TRINITY_DN58972_c3_g10_i1	hypothetical protein SORBIDRAFT_01g026603, partial	5.6e-27	0.785	-		-	PTHR33157 (PANTHER); PTHR33157:SF2 (PANTHER)
TRINITY_DN58996_c1_g1_i1	hypothetical protein SORBIDRAFT_01g038782, partial	4.6e-08	0.8129	-		-	-
TRINITY_DN11978_c0_g1_i1	hypothetical protein SORBIDRAFT_02g007130	7.1e-24	0.813	-		-	PTHR33889:SF1 (PANTHER); PTHR33889 (PANTHER)
TRINITY_DN55355_c2_g1_i1	hypothetical protein SORBIDRAFT_02g010950	2e-30	0.97	-		-	SIGNAL_PEPTIDE_C_REGION (PHOBIUS); SIGNAL_PEPTIDE_N_REGION (PHOBIUS); NON_CYTOPLASMIC_DOMAIN (PHOBIUS); SIGNAL_PEPTIDE (PHOBIUS); SIGNAL_PEPTIDE_H_REGION (PHOBIUS)
TRINITY_DN60353_c6_g1_i1	hypothetical protein SORBIDRAFT_02g015941, partial	2.5e-14	0.7383	-		-	no IPS match
TRINITY_DN40408_c8_g1_i1	hypothetical protein SORBIDRAFT_03g011155, partial	1.3e-14	0.724	-		-	PTHR10775 (PANTHER)
TRINITY_DN70108_c0_g1_i1	hypothetical protein SORBIDRAFT_03g012630	1.8e-22	0.902	-		-	PTHR33702 (PANTHER); PTHR33702:SF1 (PANTHER)
TRINITY_DN60205_c0_g2_i1	hypothetical protein SORBIDRAFT_03g025637, partial	8.8e-35	0.824	-		-	PTHR10775:SF104 (PANTHER); PTHR10775 (PANTHER)
TRINITY_DN11978_c0_g2_i1	hypothetical protein SORBIDRAFT_03g033500	9.4e-22	0.801	-		-	PTHR23022 (PANTHER); PTHR23022:SF80 (PANTHER)
TRINITY_DN62526_c5_g2_i1	hypothetical protein SORBIDRAFT_04g003580	4.5e-43	0.949	-		-	PTHR35723 (PANTHER); PTHR35723:SF1 (PANTHER)
TRINITY_DN40392_c0_g1_i1	hypothetical protein SORBIDRAFT_04g036455, partial	1.8e-34	0.884	-		-	PTHR31342 (PANTHER); PTHR31342:SF16 (PANTHER)
TRINITY_DN62481_c0_g1_i1	hypothetical protein SORBIDRAFT_05g003965, partial	1.7e-31	0.642	2	C:peroxisome; P:regulation of gene expression	-	no IPS match
TRINITY_DN55095_c5_g1_i1	hypothetical protein SORBIDRAFT_05g022440	6.1e-26	0.75	-		-	no IPS match
TRINITY_DN27404_c0_g1_i1	hypothetical protein SORBIDRAFT_05g024303, partial	5.1e-23	0.746	-		-	no IPS match
TRINITY_DN65348_c1_g3_i1	hypothetical protein SORBIDRAFT_05g027060	5.8e-14	0.62	-		-	no IPS match
TRINITY_DN45360_c2_g2_i1	hypothetical protein SORBIDRAFT_06g007325, partial	2.7e-27	0.733	5	F:nucleic acid binding; P:RNA phosphodiester bond hydrolysis, endonucleolytic; F:RNA-DNA hybrid ribonuclease activity; P:regulation of RNA metabolic process; P:DNA integration	EC:3.1.30; EC:3.1; EC:3.1.26; EC:3.1.26.4	PTHR24559 (PANTHER); SSF56672 (SUPERFAMILY)
TRINITY_DN45119_c1_g3_i1	hypothetical protein SORBIDRAFT_06g012970	6.2e-13	0.57	2	P:proteolysis; F:cysteine-type peptidase activity	-	no IPS match
TRINITY_DN51940_c1_g1_i1	hypothetical protein SORBIDRAFT_06g023316, partial	2.4e-05	0.5	-		-	no IPS match
TRINITY_DN51940_c1_g2_i1	hypothetical protein SORBIDRAFT_06g023316, partial	3e-05	0.51	-		-	no IPS match
TRINITY_DN61108_c1_g1_i1	hypothetical protein SORBIDRAFT_06g024180	3e-31	0.935	2	F:protein kinase binding; P:regulation of cyclin-dependent protein serine/threonine kinase activity	-	PTHR15615:SF33 (PANTHER); PTHR15615 (PANTHER)
TRINITY_DN49986_c2_g1_i1	hypothetical protein SORBIDRAFT_07g002030	1e-16	0.624	-		-	IPR013181 (PFAM); PTHR33377:SF4 (PANTHER); PTHR33377 (PANTHER)
TRINITY_DN3773_c0_g1_i1	hypothetical protein SORBIDRAFT_07g028153, partial	8.7e-24	0.807	3	F:nucleic acid binding; F:zinc ion binding; P:DNA integration	-	PTHR11439 (PANTHER); PTHR11439:SF127 (PANTHER)
TRINITY_DN52225_c4_g2_i1	hypothetical protein SORBIDRAFT_08g010830	1.3e-18	0.903	5	F:nucleic acid binding; C:nucleus; F:aspartic-type endopeptidase activity; P:proteolysis; P:DNA integration	EC:3.4.23	IPR000477 (PFAM); PTHR24559 (PANTHER); PTHR24559:SF202 (PANTHER); IPR000477 (PROSITE_PROFILES); SSF56672 (SUPERFAMILY)
TRINITY_DN64705_c0_g2_i1	hypothetical protein SORBIDRAFT_08g022240	1.4e-05	0.52	3	P:transmembrane transport; C:membrane; C:integral component of membrane	-	no IPS match
TRINITY_DN49599_c0_g1_i1	hypothetical protein SORBIDRAFT_09g002195	9.2e-07	0.61	-		-	no IPS match
TRINITY_DN49507_c3_g1_i1	hypothetical protein SORBIDRAFT_09g005916, partial	1.6e-13	0.58	-		-	IPR007321 (PFAM)
TRINITY_DN62767_c8_g1_i1	hypothetical protein SORBIDRAFT_09g008040	4.7e-08	0.6257	1	P:cellular process	-	no IPS match
TRINITY_DN60384_c5_g1_i1	hypothetical protein SORBIDRAFT_09g009990	4.3e-16	0.85	-		-	no IPS match
TRINITY_DN41325_c0_g1_i1	hypothetical protein SORBIDRAFT_09g016203, partial	3.6e-05	0.695	2	F:nucleic acid binding; F:zinc ion binding	-	IPR001878 (SMART); IPR001878 (PFAM); IPR001878 (PROSITE_PROFILES); IPR001878 (SUPERFAMILY)
TRINITY_DN45360_c2_g1_i1	hypothetical protein SORBIDRAFT_10g015050	6.5e-27	0.758	5	F:nucleic acid binding; P:RNA phosphodiester bond hydrolysis, endonucleolytic; F:RNA-DNA hybrid ribonuclease activity; P:regulation of RNA metabolic process; P:DNA integration	EC:3.1.30; EC:3.1; EC:3.1.26; EC:3.1.26.4	IPR000477 (PFAM); PTHR24559 (PANTHER); SSF56672 (SUPERFAMILY)
TRINITY_DN20626_c0_g1_i1	hypothetical protein SORBIDRAFT_10g020050	9e-07	0.75	-		-	no IPS match
TRINITY_DN20626_c0_g2_i1	hypothetical protein SORBIDRAFT_10g020050	2.4e-07	0.75	-		-	no IPS match
TRINITY_DN56517_c1_g1_i1	leucine-rich repeat receptor-like kinase FLORAL ORGAN NUMBER1	2e-27	0.925	5	F:ATP binding; C:integral component of membrane; P:serine family amino acid metabolic process; F:protein serine/threonine kinase activity; P:protein phosphorylation	EC:2.7.11	IPR000719 (PFAM); PTHR27000 (PANTHER); PTHR27000:SF23 (PANTHER); IPR000719 (PROSITE_PROFILES); IPR011009 (SUPERFAMILY)
TRINITY_DN60065_c0_g1_i1	leucine-rich repeat receptor-like serine threonine- kinase BAM1	7.5e-10	0.75	4	F:ATP binding; C:integral component of membrane; F:protein kinase activity; P:protein phosphorylation	-	no IPS match
TRINITY_DN8387_c0_g1_i1	mitochondrial uncoupling 5-like	3.1e-10	0.695	6	F:structural constituent of ribosome; C:membrane; P:ribosome biogenesis; C:ribosome; P:single-organism transport; P:translation	-	PTHR24089:SF39 (PANTHER); PTHR24089 (PANTHER); SIGNAL_PEPTIDE_C_REGION (PHOBIUS); SIGNAL_PEPTIDE_N_REGION (PHOBIUS); SIGNAL_PEPTIDE_H_REGION (PHOBIUS); SIGNAL_PEPTIDE (PHOBIUS); NON_CYTOPLASMIC_DOMAIN (PHOBIUS); IPR018108 (PROSITE_PROFILES); IPR023395 (SUPERFAMILY)
TRINITY_DN62485_c4_g1_i1	nuclear ribonuclease Z-like isoform X2	7.9e-23	0.858	3	P:regulation of RNA metabolic process; F:3'-tRNA processing endoribonuclease activity; P:tRNA 3'-trailer cleavage, endonucleolytic	EC:3.1.30; EC:3.1; EC:3.1.26	PTHR12553 (PANTHER); PTHR12553:SF43 (PANTHER)
TRINITY_DN51836_c0_g2_i1	nuclease HARBI1	3e-12	0.7256	2	F:hydrolase activity, acting on ester bonds; P:metabolic process	-	PTHR22930:SF53 (PANTHER); PTHR22930 (PANTHER)
TRINITY_DN37269_c0_g2_i1	phosphatidylinositol:ceramide inositolphosphotransferase-like isoform X1	6.6e-08	0.4663	2	C:membrane; C:integral component of membrane	-	TRANSMEMBRANE (PHOBIUS); NON_CYTOPLASMIC_DOMAIN (PHOBIUS); CYTOPLASMIC_DOMAIN (PHOBIUS)
TRINITY_DN45023_c0_g2_i1	photosystem I reaction center 6	7.6e-15	0.892	5	C:integral component of membrane; C:photosystem I; P:photosynthesis; F:chlorophyll binding; C:chloroplast thylakoid membrane	-	no IPS match
TRINITY_DN65218_c0_g1_i1	probable GPI-anchored adhesin PGA55	1.9e-25	0.853	3	F:DNA binding; C:elongin complex; P:transcription elongation from RNA polymerase II promoter	-	no IPS match
TRINITY_DN65218_c0_g2_i1	probable GPI-anchored adhesin PGA55	5.5e-26	0.853	3	F:DNA binding; C:elongin complex; P:transcription elongation from RNA polymerase II promoter	-	no IPS match
TRINITY_DN37013_c0_g1_i1	probable glycosyltransferase At5g25310	3.9e-16	0.653	-		-	IPR000477 (PFAM); PTHR19446:SF368 (PANTHER); PTHR19446 (PANTHER); IPR000477 (PROSITE_PROFILES)
TRINITY_DN47364_c0_g2_i1	probable inactive receptor kinase RLK902	7.1e-38	0.934	4	F:ATP binding; C:integral component of membrane; F:protein kinase activity; P:protein phosphorylation	-	IPR000719 (PFAM); PTHR27008:SF45 (PANTHER); PTHR27008 (PANTHER); IPR000719 (PROSITE_PROFILES); IPR011009 (SUPERFAMILY)
TRINITY_DN48309_c1_g2_i1	probable indole-3-acetic acid-amido synthetase	1.6e-24	0.745	-		-	no IPS match
TRINITY_DN64967_c0_g10_i1	probable phosphatase 2C 50	1.6e-22	0.872	4	F:protein serine/threonine phosphatase activity; C:protein serine/threonine phosphatase complex; F:metal ion binding; P:protein dephosphorylation	EC:3.1.3.16; EC:3.1; EC:3.1.3.41	IPR015655 (PANTHER); PTHR13832:SF335 (PANTHER); IPR001932 (SUPERFAMILY)
TRINITY_DN64438_c2_g4_i1	probable serine threonine- kinase WNK8	6.5e-24	0.891	6	F:ATP binding; C:cytosol; P:serine family amino acid metabolic process; F:protein serine/threonine kinase activity; P:protein phosphorylation; P:intracellular signal transduction	EC:2.7.11	PTHR13902 (PANTHER); PTHR13902:SF49 (PANTHER)
TRINITY_DN61714_c8_g2_i1	purple acid phosphatase 22-like isoform X2	1.3e-37	0.885	6	F:metal ion binding; C:integral component of membrane; P:hexachlorocyclohexane metabolic process; P:riboflavin metabolic process; P:dephosphorylation; F:acid phosphatase activity	EC:3.1; EC:3.1.3.41; EC:3.1.3.2	PTHR22953:SF36 (PANTHER); PTHR22953 (PANTHER); IPR008963 (SUPERFAMILY)
TRINITY_DN49957_c7_g1_i1	pyruvate cytosolic isozyme	3.4e-24	0.8675	8	F:magnesium ion binding; F:pyruvate kinase activity; P:gluconeogenesis; F:potassium ion binding; P:glycolytic process; P:purine nucleobase metabolic process; F:kinase activity; P:carbon utilization	EC:2.7.1.40	PTHR11817:SF30 (PANTHER); IPR001697 (PANTHER)
TRINITY_DN62052_c5_g1_i1	receptor kinase 1	2e-31	0.831	7	F:ATP binding; P:recognition of pollen; C:integral component of membrane; P:serine family amino acid metabolic process; F:protein serine/threonine kinase activity; P:protein phosphorylation; C:plasma membrane	EC:2.7.11	IPR001480 (PFAM); PTHR27002:SF22 (PANTHER); PTHR27002 (PANTHER); IPR001480 (SUPERFAMILY)
TRINITY_DN24712_c0_g1_i1	ribonuclease H At1g65750	6.6e-17	0.772	-		-	no IPS match
TRINITY_DN3091_c0_g1_i1	ribonuclease H At1g65750	4e-09	0.619	-		-	no IPS match
TRINITY_DN39049_c1_g1_i1	ribonuclease H At1g65750	2.7e-12	0.643	-		-	no IPS match
TRINITY_DN48999_c5_g1_i1	ribonuclease H At1g65750 isoform X3	1.1e-09	0.564	2	C:membrane; C:integral component of membrane	-	no IPS match
TRINITY_DN6004_c0_g1_i1	serine threonine- kinase Aurora-1-like	3e-16	0.888	11	C:spindle microtubule; C:spindle pole centrosome; F:ATP binding; C:condensed nuclear chromosome, centromeric region; C:spindle midzone; F:histone serine kinase activity; P:mitotic spindle organization; P:regulation of cytokinesis; P:histone-serine phosphorylation; C:chromosome passenger complex; P:serine family amino acid metabolic process	EC:2.7.11	no IPS match
TRINITY_DN7928_c0_g1_i1	thioredoxin H-type 5	2.9e-09	0.4557	12	C:cell; F:protein disulfide oxidoreductase activity; C:mitochondrion; P:glycerol ether metabolic process; C:cytosol; F:oxidoreductase activity, acting on a sulfur group of donors, disulfide as acceptor; P:cellular response to oxidative stress; P:cell redox homeostasis; P:oxidation-reduction process; P:protein folding; P:sulfate assimilation; C:plasma membrane	-	no IPS match
TRINITY_DN52805_c0_g1_i1	transport SEC23-like isoform X2	6.1e-16	0.506	6	F:zinc ion binding; P:ER to Golgi vesicle-mediated transport; P:protein transport; P:intracellular protein transport; P:transport; C:COPII vesicle coat	-	-
TRINITY_DN66504_c0_g1_i1	transposon Ty3-G Gag-Pol poly	7.1e-21	0.776	5	F:nucleic acid binding; C:nucleus; F:aspartic-type endopeptidase activity; P:proteolysis; P:DNA integration	EC:3.4.23	no IPS match
TRINITY_DN53272_c3_g1_i1	trihelix transcription factor ASIL1-like	1.6e-28	0.8717	-		-	no IPS match
TRINITY_DN41323_c1_g1_i1	uncharacterized LOC100272250 isoform X1	7.4e-15	0.785	3	F:ATP binding; F:protein kinase activity; P:protein phosphorylation	-	no IPS match
TRINITY_DN53493_c3_g3_i1	uncharacterized mitochondrial g00810-like	6.9e-27	0.903	2	F:nucleic acid binding; P:DNA integration	-	PTHR11439:SF127 (PANTHER); PTHR11439 (PANTHER)
TRINITY_DN9424_c0_g1_i1	uncharacterized protein LOC100277427	2e-10	0.83	4	C:myosin complex; F:ATP binding; P:metabolic process; F:motor activity	EC:3.6.1; EC:3.6.1.15	no IPS match
TRINITY_DN49874_c0_g1_i1	uncharacterized protein LOC100277730	1.7e-13	0.79	-		-	no IPS match
TRINITY_DN39829_c1_g1_i1	uncharacterized protein LOC100501255	8.9e-16	0.7644	-		-	PTHR33148 (PANTHER); PTHR33148:SF8 (PANTHER)
TRINITY_DN48072_c1_g1_i1	BTB POZ and MATH domain-containing 1-like	6.4e-35	0.883	1	F:protein binding	-	IPR000210 (PFAM); PTHR24413 (PANTHER); PTHR24413:SF136 (PANTHER); IPR000210 (PROSITE_PROFILES); IPR011333 (SUPERFAMILY)
TRINITY_DN48690_c1_g1_i1	CBS domain-containing CBSX5-like	6.3e-05	0.84	-		-	PTHR13780:SF56 (PANTHER); PTHR13780 (PANTHER); SIGNAL_PEPTIDE_H_REGION (PHOBIUS); NON_CYTOPLASMIC_DOMAIN (PHOBIUS); SIGNAL_PEPTIDE (PHOBIUS); SIGNAL_PEPTIDE_N_REGION (PHOBIUS); SIGNAL_PEPTIDE_C_REGION (PHOBIUS)
TRINITY_DN65326_c6_g2_i1	DNA-directed RNA polymerase V subunit 1	3e-14	0.795	-		-	no IPS match
TRINITY_DN26265_c0_g1_i1	EMB1417 isoform X3	6.5e-33	0.831	-		-	no IPS match
TRINITY_DN16676_c0_g1_i1	F-box At1g78280- partial	0.00038	0.64	-		-	no IPS match
TRINITY_DN2599_c0_g1_i1	F-box At2g26160-like isoform X1	5.8e-19	0.655	-		-	no IPS match
TRINITY_DN53702_c1_g3_i1	F-box At5g49610- partial	7.2e-19	0.8333	-		-	no IPS match
TRINITY_DN1267_c0_g1_i1	F-box At5g66830	1.5e-28	0.721	-		-	PTHR11102 (PANTHER); PTHR11102:SF105 (PANTHER)
TRINITY_DN25787_c0_g1_i1	FAR1-RELATED SEQUENCE 5-like	3e-37	0.862	1	P:regulation of transcription, DNA-templated	-	IPR031052 (PANTHER); PTHR31669:SF11 (PANTHER)
TRINITY_DN51372_c0_g2_i1	L10-interacting MYB domain-containing -like	4.2e-10	0.804	-		-	no IPS match
TRINITY_DN54983_c2_g1_i1	L10-interacting MYB domain-containing -like	9.4e-30	0.831	-		-	Coil (COILS); IPR024752 (PFAM); PTHR31704:SF15 (PANTHER); PTHR31704 (PANTHER)
TRINITY_DN59955_c3_g1_i1	MLO 9	0.00014	0.45	-		-	no IPS match
TRINITY_DN34482_c0_g3_i1	Os09g0322800	3.4e-06	0.57	-		-	Coil (COILS)
TRINITY_DN37899_c0_g1_i1	PREDICTED: uncharacterized protein LOC101755016	4.6e-06	0.75	-		-	no IPS match
TRINITY_DN37899_c0_g2_i1	PREDICTED: uncharacterized protein LOC101755016	3.9e-06	0.75	-		-	no IPS match
TRINITY_DN24808_c0_g1_i1	PREDICTED: uncharacterized protein LOC101761329	1.4e-09	0.58	-		-	IPR012871 (PFAM)
TRINITY_DN50324_c1_g1_i1	PREDICTED: uncharacterized protein LOC102703201	4.2e-30	0.786	-		-	PTHR10775:SF104 (PANTHER); PTHR10775 (PANTHER)
TRINITY_DN7691_c0_g1_i1	PREDICTED: uncharacterized protein LOC102720804	1.8e-12	0.612	-		-	no IPS match
TRINITY_DN59204_c9_g1_i1	PREDICTED: uncharacterized protein LOC102722652	5.6e-13	0.621	-		-	no IPS match
TRINITY_DN28730_c3_g1_i1	PREDICTED: uncharacterized protein LOC103627784	3.8e-08	0.835	-		-	no IPS match
TRINITY_DN46914_c4_g2_i1	PREDICTED: uncharacterized protein LOC103645237	0.00054	0.83	-		-	NON_CYTOPLASMIC_DOMAIN (PHOBIUS); CYTOPLASMIC_DOMAIN (PHOBIUS); TRANSMEMBRANE (PHOBIUS)
TRINITY_DN28037_c0_g1_i1	PREDICTED: uncharacterized protein LOC103648463	8.9e-14	0.82	-		-	SIGNAL_PEPTIDE (PHOBIUS); SIGNAL_PEPTIDE_N_REGION (PHOBIUS); SIGNAL_PEPTIDE_H_REGION (PHOBIUS); NON_CYTOPLASMIC_DOMAIN (PHOBIUS); SIGNAL_PEPTIDE_C_REGION (PHOBIUS); SignalP-noTM (SIGNALP_EUK)
TRINITY_DN65530_c1_g2_i1	PREDICTED: uncharacterized protein LOC103650169	1.3e-05	0.5	-		-	no IPS match
TRINITY_DN60528_c1_g1_i1	PREDICTED: uncharacterized protein LOC103654180	1.3e-07	0.685	-		-	no IPS match
TRINITY_DN20059_c1_g1_i1	PREDICTED: uncharacterized protein LOC105915099	3e-33	0.802	-		-	no IPS match
TRINITY_DN63630_c3_g3_i1	PREDICTED: uncharacterized protein LOC106865726	3.3e-08	0.5825	-		-	no IPS match
TRINITY_DN47556_c0_g1_i1	PREDICTED: uncharacterized protein LOC107027610	4.4e-06	0.62	-		-	no IPS match
TRINITY_DN59951_c0_g2_i1	S-type anion channel SLAH2-like isoform X2	9.9e-21	0.721	-		-	PTHR31269:SF5 (PANTHER); PTHR31269 (PANTHER)
TRINITY_DN56419_c1_g2_i1	cryptochrome-1-like isoform X1	6.5e-24	0.958	2	F:blue light photoreceptor activity; P:blue light signaling pathway	-	IPR006050 (PFAM); PTHR11455 (PANTHER); PTHR11455:SF20 (PANTHER); IPR006050 (PROSITE_PROFILES); IPR006050 (SUPERFAMILY)
TRINITY_DN64086_c2_g1_i1	cysteine-rich receptor kinase 38-like	8.6e-38	0.962	6	F:ATP binding; C:integral component of membrane; P:serine family amino acid metabolic process; F:protein serine/threonine kinase activity; P:protein phosphorylation; F:polysaccharide binding	EC:2.7.11	PTHR27009 (PANTHER); PTHR27009:SF9 (PANTHER); IPR011009 (SUPERFAMILY)
TRINITY_DN65734_c4_g1_i1	disease resistance RGA3	1.3e-39	0.823	1	F:ADP binding	-	PTHR23155 (PANTHER); PTHR23155:SF550 (PANTHER)
TRINITY_DN40785_c3_g1_i1	disease resistance RGA4	2.9e-26	0.761	1	F:ADP binding	-	IPR002182 (PFAM); PTHR23155 (PANTHER); PTHR23155:SF586 (PANTHER); IPR027417 (SUPERFAMILY)
TRINITY_DN13796_c0_g1_i1	disease resistance RPM1-like	8.7e-16	0.696	-		-	no IPS match
TRINITY_DN52258_c8_g1_i1	disease resistance RPP13 3	1.9e-10	0.727	1	F:ADP binding	-	no IPS match
TRINITY_DN61381_c4_g1_i1	disease resistance RPP13 3 isoform X1	3e-17	0.691	1	F:ADP binding	-	no IPS match
TRINITY_DN56000_c5_g1_i1	disease resistance RPP13-like	1.1e-40	0.79	1	F:ADP binding	-	no IPS match
TRINITY_DN52258_c11_g1_i1	disease resistance RPP13-like isoform X1	1.1e-14	0.566	1	F:ADP binding	-	no IPS match
TRINITY_DN53842_c4_g1_i1	disease resistance RPP13-like isoform X2	5e-27	0.797	2	F:ATP binding; F:ADP binding	-	IPR002182 (PFAM); PTHR23155 (PANTHER); PTHR23155:SF578 (PANTHER); IPR027417 (SUPERFAMILY)
TRINITY_DN53842_c4_g2_i1	disease resistance RPP13-like isoform X2	2.8e-27	0.789	2	F:ATP binding; F:ADP binding	-	IPR002182 (PFAM); PTHR23155:SF578 (PANTHER); PTHR23155 (PANTHER); IPR027417 (SUPERFAMILY)
TRINITY_DN58711_c4_g4_i1	disease susceptibility LOV1-like	4.2e-31	0.764	1	F:ADP binding	-	IPR002182 (PFAM); PTHR23155:SF496 (PANTHER); PTHR23155 (PANTHER)
TRINITY_DN50964_c0_g4_i1	enolase-phosphatase E1-like isoform X5	7.2e-30	0.7057	-		-	no IPS match
TRINITY_DN70156_c0_g1_i1	ent-kaurenoic acid oxidase 1-like	2.9e-37	0.874	6	F:iron ion binding; F:oxidoreductase activity, acting on paired donors, with incorporation or reduction of molecular oxygen; C:integral component of membrane; P:oxidation-reduction process; F:monooxygenase activity; F:heme binding	-	PTHR24286 (PANTHER); PTHR24286:SF12 (PANTHER)
TRINITY_DN39634_c0_g1_i1	eukaryotic translation initiation factor 3 subunit F-like	4.8e-18	0.667	2	F:nucleic acid binding; P:DNA integration	-	no IPS match
TRINITY_DN65668_c23_g4_i1	eukaryotic translation initiation factor 3 subunit F-like	6.2e-31	0.852	2	F:nucleic acid binding; P:DNA integration	-	no IPS match
TRINITY_DN68253_c0_g1_i1	glutamate synthase	3.4e-31	0.851	8	P:obsolete electron transport; P:glutamate biosynthetic process; F:FMN binding; F:iron ion binding; F:glutamate synthase (NADH) activity; F:flavin adenine dinucleotide binding; P:oxidation-reduction process; F:iron-sulfur cluster binding	EC:1.4.1.14; EC:1.4; EC:1.4.1	SSF51971 (SUPERFAMILY)
TRINITY_DN65204_c0_g5_i1	glycerol kinase	3.4e-41	0.957	6	P:glycerol metabolic process; P:glycerol-3-phosphate biosynthetic process; C:mitochondrion; F:glycerol kinase activity; P:triglyceride metabolic process; P:phosphorylation	EC:2.7.1.30	IPR018484 (PFAM); PTHR10196 (PANTHER); PTHR10196:SF69 (PANTHER); SSF53067 (SUPERFAMILY)
TRINITY_DN62524_c0_g1_i1	glyoxylate hydroxypyruvate reductase HPR3-like	1.6e-31	0.925	3	F:oxidoreductase activity, acting on the CH-OH group of donors, NAD or NADP as acceptor; F:NAD binding; P:oxidation-reduction process	-	IPR006139 (PFAM); PTHR10996 (PANTHER); PTHR10996:SF131 (PANTHER); SSF52283 (SUPERFAMILY)
TRINITY_DN49335_c0_g1_i1	heat shock cognate 70 kDa 2-like isoform X2	3.4e-27	0.998	1	F:ATP binding	-	IPR013126 (PFAM); PTHR19375:SF232 (PANTHER); PTHR19375 (PANTHER); IPR029047 (SUPERFAMILY)
TRINITY_DN66894_c0_g1_i1	histidine--tRNA cytoplasmic	4.9e-13	0.87	7	F:histidine-tRNA ligase activity; F:ATP binding; P:histidine metabolic process; P:histidyl-tRNA aminoacylation; C:mitochondrion; C:cytosol; P:mitochondrial translation	EC:6.1.1.21; EC:6.1.1	SIGNAL_PEPTIDE_H_REGION (PHOBIUS); SIGNAL_PEPTIDE_N_REGION (PHOBIUS); NON_CYTOPLASMIC_DOMAIN (PHOBIUS); SIGNAL_PEPTIDE (PHOBIUS); SIGNAL_PEPTIDE_C_REGION (PHOBIUS); TMhelix (TMHMM)
TRINITY_DN55504_c0_g4_i1	hypothetical protein SORBIDRAFT_01g002900	4.7e-06	0.75	4	F:DNA binding; C:nucleus; P:transcription, DNA-templated; P:regulation of transcription, DNA-templated	-	no IPS match
TRINITY_DN55620_c1_g3_i1	hypothetical protein SORBIDRAFT_01g015800	1.2e-20	0.9457	-		-	no IPS match
TRINITY_DN68797_c0_g1_i1	hypothetical protein SORBIDRAFT_01g032900	1.3e-24	0.751	-		-	no IPS match
TRINITY_DN54195_c1_g1_i1	hypothetical protein SORBIDRAFT_02g002670	6.5e-08	0.8533	1	F:DNA binding	-	SignalP-TM (SIGNALP_GRAM_POSITIVE)
TRINITY_DN22893_c0_g1_i1	hypothetical protein SORBIDRAFT_02g005550	1.4e-09	0.66	-		-	PTHR33165 (PANTHER); PTHR33165:SF11 (PANTHER)
TRINITY_DN44937_c0_g1_i1	hypothetical protein SORBIDRAFT_02g024427, partial	0.00025	0.775	2	F:nucleic acid binding; P:DNA integration	-	no IPS match
TRINITY_DN58469_c5_g2_i1	hypothetical protein SORBIDRAFT_02g024590	4.6e-25	0.867	1	C:integral component of membrane	-	no IPS match
TRINITY_DN62887_c1_g1_i1	hypothetical protein SORBIDRAFT_03g005270	7.5e-09	0.46	2	F:zinc ion binding; F:metal ion binding	-	no IPS match
TRINITY_DN56898_c0_g3_i1	hypothetical protein SORBIDRAFT_03g010300	5.6e-44	0.923	1	C:integral component of membrane	-	PTHR34459 (PANTHER); PTHR34459:SF1 (PANTHER); CYTOPLASMIC_DOMAIN (PHOBIUS); NON_CYTOPLASMIC_DOMAIN (PHOBIUS); TRANSMEMBRANE (PHOBIUS); TMhelix (TMHMM)
TRINITY_DN48523_c8_g1_i1	hypothetical protein SORBIDRAFT_03g036590	0.00035	0.72	-		-	no IPS match
TRINITY_DN56661_c7_g3_i1	hypothetical protein SORBIDRAFT_03g039695, partial	1.4e-19	0.655	2	F:nucleic acid binding; P:DNA integration	-	no IPS match
TRINITY_DN9018_c0_g1_i1	hypothetical protein SORBIDRAFT_03g042443, partial	5.4e-07	0.495	-		-	no IPS match
TRINITY_DN36907_c0_g1_i1	hypothetical protein SORBIDRAFT_04g032330	1.2e-19	0.7213	-		-	no IPS match
TRINITY_DN61588_c3_g1_i1	hypothetical protein SORBIDRAFT_04g034230	1.3e-33	0.848	3	P:lipid metabolic process; C:integral component of membrane; F:hydrolase activity	-	PTHR21493:SF143 (PANTHER); PTHR21493 (PANTHER)
TRINITY_DN65709_c5_g1_i1	hypothetical protein SORBIDRAFT_05g002250	6.2e-28	0.815	-		-	IPR002885 (TIGRFAM); IPR002885 (PFAM); IPR002885 (PROSITE_PROFILES)
TRINITY_DN51174_c6_g3_i1	hypothetical protein SORBIDRAFT_05g002370	3.7e-29	0.808	-		-	IPR002885 (TIGRFAM); IPR002885 (PFAM); IPR002885 (PROSITE_PROFILES)
TRINITY_DN7322_c0_g1_i1	hypothetical protein SORBIDRAFT_05g008515, partial	2.8e-30	0.768	4	F:DNA binding; F:zinc ion binding; F:transposase activity; P:transposition, DNA-mediated	-	no IPS match
TRINITY_DN61855_c1_g1_i1	hypothetical protein SORBIDRAFT_05g025450	4.2e-15	0.735	1	F:ADP binding	-	no IPS match
TRINITY_DN34850_c0_g1_i1	hypothetical protein SORBIDRAFT_06g001640	1.8e-25	0.6683	-		-	no IPS match
TRINITY_DN34850_c0_g2_i1	hypothetical protein SORBIDRAFT_06g001640	1.9e-25	0.684	-		-	no IPS match
TRINITY_DN36767_c10_g1_i1	hypothetical protein SORBIDRAFT_06g016627, partial	4.4e-18	0.631	-		-	PTHR25952 (PANTHER); PTHR25952:SF206 (PANTHER)
TRINITY_DN22038_c0_g1_i1	hypothetical protein SORBIDRAFT_06g020935, partial	0.0001	0.525	-		-	no IPS match
TRINITY_DN58621_c1_g3_i1	hypothetical protein SORBIDRAFT_08g009530	7.9e-35	0.904	5	F:nucleic acid binding; C:nucleus; P:photoreactive repair; F:deoxyribodipyrimidine photo-lyase activity; P:DNA integration	EC:4.1.99.3; EC:4.1.99	PTHR24559:SF202 (PANTHER); PTHR24559 (PANTHER); SSF56672 (SUPERFAMILY)
TRINITY_DN40427_c2_g2_i1	hypothetical protein SORBIDRAFT_08g018586, partial	4.1e-11	0.95	4	F:ubiquitin-protein transferase activity; P:SCF-dependent proteasomal ubiquitin-dependent protein catabolic process; C:SCF ubiquitin ligase complex; P:protein ubiquitination	-	no IPS match
TRINITY_DN40156_c1_g1_i1	hypothetical protein SORBIDRAFT_09g024510	3.1e-17	0.8	-		-	no IPS match
TRINITY_DN57786_c1_g2_i1	hypothetical protein SORBIDRAFT_10g009360	1.1e-19	0.862	7	F:aldehyde-lyase activity; F:zinc ion binding; F:phosphogluconate dehydrogenase (decarboxylating) activity; F:NAD binding; P:pentose-phosphate shunt; P:oxidation-reduction process; P:D-gluconate metabolic process	EC:1.1.1.44	IPR008927 (SUPERFAMILY)
TRINITY_DN60339_c1_g3_i1	hypothetical protein SORBIDRAFT_10g023023, partial	4.6e-10	0.7	2	F:nucleic acid binding; P:DNA integration	-	no IPS match
TRINITY_DN63541_c0_g1_i1	hypothetical protein SORBIDRAFT_10g028350	7.5e-20	0.835	1	C:integral component of membrane	-	no IPS match
TRINITY_DN6804_c0_g1_i1	leucine-rich repeat receptor kinase At2g19210	4e-30	0.833	5	F:ATP binding; C:integral component of membrane; P:serine family amino acid metabolic process; F:protein serine/threonine kinase activity; P:protein phosphorylation	EC:2.7.11	PTHR27003 (PANTHER); PTHR27003:SF58 (PANTHER)
TRINITY_DN18600_c1_g1_i1	leucine-rich repeat receptor-like kinase THICK TASSEL DWARF1	2.8e-10	0.8017	-		-	PTHR27000 (PANTHER); PTHR27000:SF128 (PANTHER); IPR032675 (SUPERFAMILY)
TRINITY_DN64620_c0_g1_i1	leucine-rich repeat receptor-like tyrosine- kinase At2g41820	9.4e-39	0.94	4	F:ATP binding; C:integral component of membrane; F:protein kinase activity; P:protein phosphorylation	-	PTHR27000 (PANTHER); PTHR27000:SF14 (PANTHER); IPR000719 (PROSITE_PROFILES); IPR011009 (SUPERFAMILY)
TRINITY_DN61333_c0_g1_i1	myb-like DNA-binding domain containing	2.2e-20	0.785	5	C:nucleus; F:DNA binding; P:positive regulation of transcription, DNA-templated; P:positive regulation of syringal lignin biosynthetic process; P:regulation of secondary cell wall biogenesis	-	no IPS match
TRINITY_DN64350_c1_g1_i1	myosin-15-like isoform X2	8.2e-11	0.752	4	F:ATP binding; C:membrane; F:protein kinase activity; P:protein phosphorylation	-	IPR000719 (PROSITE_PROFILES); IPR011009 (SUPERFAMILY)
TRINITY_DN44539_c6_g1_i1	nuclease HARBI1	3.3e-16	0.632	2	C:membrane; C:integral component of membrane	-	PTHR22930 (PANTHER); PTHR22930:SF10 (PANTHER)
TRINITY_DN54666_c13_g1_i1	nuclease HARBI1	9.7e-24	0.762	-		-	no IPS match
TRINITY_DN49299_c2_g1_i1	nucleobase-ascorbate transporter 2-like	1.3e-37	0.959	3	P:transmembrane transport; C:integral component of membrane; F:transporter activity	-	IPR006043 (PFAM); IPR006043 (PANTHER); PTHR11119:SF47 (PANTHER); CYTOPLASMIC_DOMAIN (PHOBIUS); NON_CYTOPLASMIC_DOMAIN (PHOBIUS); TRANSMEMBRANE (PHOBIUS); NON_CYTOPLASMIC_DOMAIN (PHOBIUS); TRANSMEMBRANE (PHOBIUS); TMhelix (TMHMM); TMhelix (TMHMM)
TRINITY_DN61586_c0_g1_i1	pentatricopeptide repeat-containing At1g56570	1.2e-38	0.83	6	F:zinc ion binding; P:response to glucose; P:response to abscisic acid; P:response to salt stress; C:mitochondrion; P:defense response to fungus	-	IPR002885 (TIGRFAM); IPR002885 (PFAM); PTHR24015:SF458 (PANTHER); PTHR24015 (PANTHER); IPR002885 (PROSITE_PROFILES)
TRINITY_DN59433_c0_g1_i1	peroxidase 3-like	3e-16	0.446	11	F:peroxidase activity; P:response to oxidative stress; F:metal ion binding; F:oxidoreductase activity; P:cellular oxidant detoxification; P:oxidation-reduction process; P:plant-type cell wall organization; C:extracellular region; C:plant-type cell wall; F:heme binding; P:hydrogen peroxide catabolic process	-	no IPS match
TRINITY_DN59262_c3_g8_i1	peroxisomal membrane PEX14-like isoform X5	4e-24	0.894	3	C:peroxisomal membrane; C:integral component of membrane; P:protein import into peroxisome matrix, docking	-	no IPS match
TRINITY_DN60802_c0_g1_i1	probable 2-oxoglutarate-dependent dioxygenase AOP1	1.8e-13	0.739	3	F:dioxygenase activity; F:metal ion binding; P:oxidation-reduction process	-	no IPS match
TRINITY_DN60802_c0_g5_i1	probable 2-oxoglutarate-dependent dioxygenase AOP1	1.4e-13	0.741	3	F:dioxygenase activity; F:metal ion binding; P:oxidation-reduction process	-	no IPS match
TRINITY_DN60802_c0_g6_i1	probable 2-oxoglutarate-dependent dioxygenase AOP1	4.6e-13	0.717	3	F:dioxygenase activity; F:metal ion binding; P:oxidation-reduction process	-	no IPS match
TRINITY_DN58096_c1_g1_i1	probable 4-coumarate-- ligase 3	1.1e-23	0.967	2	F:catalytic activity; P:metabolic process	-	IPR000873 (PFAM); PTHR24096 (PANTHER); PTHR24096:SF149 (PANTHER); SSF56801 (SUPERFAMILY)
TRINITY_DN56281_c3_g1_i1	probable LRR receptor-like serine threonine- kinase At1g56130	2.5e-20	0.733	4	P:serine family amino acid metabolic process; P:phosphorylation; F:protein serine/threonine kinase activity; C:plasma membrane	EC:2.7.11	SIGNAL_PEPTIDE (PHOBIUS); SIGNAL_PEPTIDE_H_REGION (PHOBIUS); SIGNAL_PEPTIDE_N_REGION (PHOBIUS); NON_CYTOPLASMIC_DOMAIN (PHOBIUS); SIGNAL_PEPTIDE_C_REGION (PHOBIUS); SignalP-noTM (SIGNALP_GRAM_NEGATIVE); SignalP-noTM (SIGNALP_EUK); SignalP-TM (SIGNALP_GRAM_POSITIVE)
TRINITY_DN56519_c4_g1_i1	probable LRR receptor-like serine threonine- kinase At4g08850	5.7e-35	0.833	4	F:ATP binding; C:integral component of membrane; F:protein kinase activity; P:protein phosphorylation	-	IPR001245 (PFAM); PTHR27000:SF58 (PANTHER); PTHR27000 (PANTHER); IPR000719 (PROSITE_PROFILES); IPR011009 (SUPERFAMILY)
TRINITY_DN48967_c2_g1_i1	probable glutathione S-transferase	1.7e-35	0.91	6	P:obsolete glutathione conjugation reaction; F:protein binding; P:toxin catabolic process; C:cytoplasm; P:glutathione metabolic process; F:glutathione transferase activity	EC:2.5.1.18	IPR004045 (PFAM); PTHR11260 (PANTHER); PTHR11260:SF236 (PANTHER); IPR004045 (PROSITE_PROFILES); IPR012336 (SUPERFAMILY)
TRINITY_DN8610_c0_g1_i1	probable glutathione S-transferase GSTF1	7.6e-24	0.807	4	P:obsolete glutathione conjugation reaction; C:cytoplasm; P:glutathione metabolic process; F:glutathione transferase activity	EC:2.5.1.18	IPR004046 (PFAM); PTHR11260:SF311 (PANTHER); PTHR11260 (PANTHER); IPR010987 (PROSITE_PROFILES); IPR010987 (SUPERFAMILY)
TRINITY_DN64438_c2_g10_i1	probable serine threonine- kinase WNK8	6.5e-24	0.891	6	F:ATP binding; C:cytosol; P:serine family amino acid metabolic process; F:protein serine/threonine kinase activity; P:protein phosphorylation; P:intracellular signal transduction	EC:2.7.11	PTHR13902 (PANTHER); PTHR13902:SF49 (PANTHER)
TRINITY_DN69389_c0_g1_i1	probable transcription factor FL	4e-23	0.985	14	F:chromatin DNA binding; P:maintenance of inflorescence meristem identity; F:protein homodimerization activity; P:floral meristem determinacy; P:regulation of transcription, DNA-templated; F:sequence-specific DNA binding; P:gibberellic acid mediated signaling pathway; P:regulation of transcription, DNA-templated; F:protein self-association; C:chromatin; C:nucleus; C:transcription factor complex; …	-	no IPS match
TRINITY_DN91_c0_g1_i1	programmed cell death 6-interacting - partial	4.6e-37	0.899	-		-	IPR005162 (PFAM)
TRINITY_DN38155_c2_g1_i1	rab s geranylgeranyltransferase component A 2-like	2.3e-17	0.6875	2	C:membrane; C:integral component of membrane	-	no IPS match
TRINITY_DN18124_c2_g1_i1	ribonuclease H At1g65750	4.4e-18	0.656	-		-	-
TRINITY_DN36257_c1_g1_i1	ribonuclease H At1g65750	9.5e-07	0.57	-		-	-
TRINITY_DN64354_c4_g1_i1	ribonuclease H At1g65750	4.1e-24	0.764	-		-	PTHR33116 (PANTHER); PTHR33116:SF4 (PANTHER)
TRINITY_DN64976_c2_g1_i1	ribonuclease H At1g65750	1.1e-17	0.658	-		-	IPR026960 (PFAM)
TRINITY_DN65047_c0_g2_i1	shugoshin-1-like isoform X6	4.5e-36	0.716	4	P:cell division; C:nucleus; P:meiotic chromosome segregation; C:chromosome, centromeric region	-	no IPS match
TRINITY_DN51046_c2_g4_i1	synaptotagmin- partial	1.3e-20	0.759	1	C:endoplasmic reticulum	-	CYTOPLASMIC_DOMAIN (PHOBIUS); TRANSMEMBRANE (PHOBIUS); NON_CYTOPLASMIC_DOMAIN (PHOBIUS); TMhelix (TMHMM)
TRINITY_DN38984_c0_g1_i1	transcription factor MYC4-like	5e-25	0.725	1	F:protein dimerization activity	-	Coil (COILS); IPR011598 (PFAM); PTHR11514 (PANTHER); PTHR11514:SF43 (PANTHER); IPR011598 (PROSITE_PROFILES); IPR011598 (SUPERFAMILY)
TRINITY_DN8431_c0_g1_i1	transcription factor bHLH112-like	2.9e-21	0.714	5	F:core promoter sequence-specific DNA binding; C:nucleus; F:transcriptional activator activity, RNA polymerase II transcription regulatory region sequence-specific binding; F:protein dimerization activity; P:positive regulation of transcription from RNA polymerase II promoter	-	no IPS match
TRINITY_DN44512_c4_g2_i1	transposon Tf2-1 poly	8.4e-09	0.604	-		-	no IPS match
TRINITY_DN30620_c0_g1_i1	transposon Tf2-1 poly isoform X1	1.6e-17	0.695	-		-	PTHR24559:SF186 (PANTHER); PTHR24559 (PANTHER)
TRINITY_DN4677_c0_g1_i1	transposon Ty3-G Gag-Pol poly	5.8e-27	0.802	5	F:nucleic acid binding; C:nucleus; P:photoreactive repair; F:deoxyribodipyrimidine photo-lyase activity; P:DNA integration	EC:4.1.99.3; EC:4.1.99	PTHR24559 (PANTHER); PTHR24559:SF202 (PANTHER)
TRINITY_DN44386_c2_g2_i1	two-component response regulator ARR12-like isoform X4	4.4e-18	0.808	7	C:nucleus; F:DNA binding; C:transcription factor complex; F:transcription factor activity, sequence-specific DNA binding; P:phosphorelay signal transduction system; P:regulation of transcription, DNA-templated; P:regulation of transcription, DNA-templated	-	PTHR26402 (PANTHER); PTHR26402:SF529 (PANTHER); IPR001789 (PROSITE_PROFILES); IPR011006 (SUPERFAMILY)
TRINITY_DN26467_c0_g1_i1	uncharacterized mitochondrial g00810- partial	1.6e-24	0.755	-		-	IPR013103 (PFAM); PTHR11439:SF192 (PANTHER); PTHR11439 (PANTHER)
TRINITY_DN40155_c0_g1_i1	uncharacterized mitochondrial g00810- partial	1e-24	0.754	1	P:cellular metabolic process	-	-
TRINITY_DN41884_c3_g2_i1	uncharacterized mitochondrial g00810-like	1.5e-27	0.91	2	F:nucleic acid binding; P:DNA integration	-	no IPS match
TRINITY_DN60388_c0_g4_i1	uncharacterized mitochondrial g00810-like	1.8e-30	0.835	2	F:nucleic acid binding; P:DNA integration	-	IPR013103 (PFAM); PTHR11439:SF166 (PANTHER); PTHR11439 (PANTHER); TRANSMEMBRANE (PHOBIUS); CYTOPLASMIC_DOMAIN (PHOBIUS); NON_CYTOPLASMIC_DOMAIN (PHOBIUS); TRANSMEMBRANE (PHOBIUS); CYTOPLASMIC_DOMAIN (PHOBIUS)
TRINITY_DN64629_c0_g1_i1	uncharacterized protein LOC100273644	2.2e-36	0.9171	-		-	PTHR34361 (PANTHER); PTHR34361:SF1 (PANTHER)
TRINITY_DN64629_c0_g4_i1	uncharacterized protein LOC100273644	2.2e-36	0.9171	-		-	PTHR34361 (PANTHER); PTHR34361:SF1 (PANTHER)
TRINITY_DN64629_c0_g6_i1	uncharacterized protein LOC100273644	1e-35	0.9057	-		-	PTHR34361:SF1 (PANTHER); PTHR34361 (PANTHER)
TRINITY_DN47821_c3_g2_i1	ABC transporter C family member 15	1.8e-09	0.6367	-		-	no IPS match
TRINITY_DN138_c0_g1_i1	BTB POZ and MATH domain-containing 1-like	9e-22	0.647	-		-	no IPS match
TRINITY_DN40590_c1_g1_i1	DNA-damage-repair toleration DRT100	6.2e-37	0.91	-		-	PTHR27000:SF151 (PANTHER); PTHR27000 (PANTHER); SSF52047 (SUPERFAMILY)
TRINITY_DN34057_c0_g1_i1	F-box FBD LRR-repeat At1g13570-like	6.2e-17	0.66	-		-	PTHR32212 (PANTHER); PTHR32212:SF124 (PANTHER)
TRINITY_DN65578_c2_g3_i1	F-box FBD LRR-repeat At1g13570-like	2.5e-12	0.826	-		-	no IPS match
TRINITY_DN28257_c1_g1_i1	FBD-associated F-box At5g56700	1e-35	0.653	-		-	IPR006566 (PFAM); PTHR32212:SF113 (PANTHER); PTHR32212 (PANTHER)
TRINITY_DN48450_c0_g1_i1	IQ domain-containing IQM2-like isoform X1	1.1e-09	0.67	-		-	CYTOPLASMIC_DOMAIN (PHOBIUS); NON_CYTOPLASMIC_DOMAIN (PHOBIUS); TRANSMEMBRANE (PHOBIUS); TMhelix (TMHMM)
TRINITY_DN26998_c0_g1_i1	LOC100281189 isoform X1	1.4e-10	0.4633	-		-	no IPS match
TRINITY_DN56634_c2_g1_i1	Os03g0215600	4e-22	0.7333	-		-	no IPS match
TRINITY_DN52190_c4_g1_i1	Os11g0258000	6.5e-08	0.64	-		-	no IPS match
TRINITY_DN56012_c0_g2_i1	Os12g0244800	0.00065	0.52	-		-	no IPS match
TRINITY_DN51290_c6_g2_i1	PREDICTED: LOW QUALITY PROTEIN: uncharacterized protein LOC103628087	6.1e-30	0.867	1	F:nucleic acid binding	-	PTHR11439:SF166 (PANTHER); PTHR11439 (PANTHER); IPR012337 (SUPERFAMILY)
TRINITY_DN56509_c0_g1_i1	PREDICTED: uncharacterized protein LOC100193838 isoform X1	2.3e-20	0.8117	-		-	Coil (COILS)
TRINITY_DN1810_c0_g1_i1	PREDICTED: uncharacterized protein LOC103631926	2.2e-13	0.66	-		-	no IPS match
TRINITY_DN13292_c0_g1_i1	PREDICTED: uncharacterized protein LOC103637643	3e-05	0.43	-		-	no IPS match
TRINITY_DN42073_c0_g1_i1	PREDICTED: uncharacterized protein LOC103645779 isoform X2	8.1e-21	0.679	-		-	PTHR31973:SF27 (PANTHER); PTHR31973 (PANTHER)
TRINITY_DN53421_c2_g1_i1	PREDICTED: uncharacterized protein LOC103653141 isoform X1	3.4e-32	0.794	-		-	no IPS match
TRINITY_DN24219_c1_g1_i1	PREDICTED: uncharacterized protein LOC105962688	1.4e-17	0.753	-		-	PTHR10775 (PANTHER)
TRINITY_DN27139_c1_g1_i1	PREDICTED: uncharacterized protein LOC106770116	0.00036	0.57	-		-	no IPS match
TRINITY_DN64608_c1_g1_i1	cation H(+) antiporter 19-like	1.4e-36	0.982	5	C:integral component of membrane; F:monovalent cation:proton antiporter activity; P:hydrogen ion transmembrane transport; C:endomembrane system; P:regulation of pH	-	IPR006153 (PFAM); PTHR32468:SF20 (PANTHER); PTHR32468 (PANTHER); CYTOPLASMIC_DOMAIN (PHOBIUS); TRANSMEMBRANE (PHOBIUS); NON_CYTOPLASMIC_DOMAIN (PHOBIUS); TMhelix (TMHMM)
TRINITY_DN65505_c1_g1_i1	clustered mitochondria isoform X1	2.6e-32	0.808	1	C:cytosol	-	no IPS match
TRINITY_DN57165_c3_g1_i1	disease resistance RPM1-like	2.8e-33	0.686	1	F:ADP binding	-	no IPS match
TRINITY_DN49490_c2_g1_i1	disease resistance RPP13 3	5.6e-17	0.727	1	F:ADP binding	-	PTHR23155 (PANTHER); PTHR23155:SF552 (PANTHER)
TRINITY_DN55223_c3_g3_i1	disease resistance RPP13-like isoform X2	5.3e-18	0.791	2	F:ATP binding; F:ADP binding	-	no IPS match
TRINITY_DN65650_c0_g1_i1	disease susceptibility LOV1-like	1.6e-21	0.6789	-		-	no IPS match
TRINITY_DN47613_c4_g1_i1	endo-1,3 1,4-beta-D-glucanase-like	6.1e-10	0.714	2	P:metabolic process; F:hydrolase activity	-	SIGNAL_PEPTIDE_H_REGION (PHOBIUS); NON_CYTOPLASMIC_DOMAIN (PHOBIUS); SIGNAL_PEPTIDE_N_REGION (PHOBIUS); SIGNAL_PEPTIDE (PHOBIUS); SIGNAL_PEPTIDE_C_REGION (PHOBIUS); SignalP-noTM (SIGNALP_EUK); SignalP-noTM (SIGNALP_GRAM_NEGATIVE); SignalP-TM (SIGNALP_GRAM_POSITIVE); TMhelix (TMHMM)
TRINITY_DN64104_c3_g1_i1	guanine nucleotide-binding subunit beta 1 homolog	1.4e-26	0.903	-		-	no IPS match
TRINITY_DN64104_c3_g3_i1	guanine nucleotide-binding subunit beta 1 homolog	1.5e-26	0.906	-		-	no IPS match
TRINITY_DN64104_c3_g4_i1	guanine nucleotide-binding subunit beta 1 homolog	5e-25	0.866	-		-	no IPS match
TRINITY_DN64104_c3_g6_i1	guanine nucleotide-binding subunit beta 1 homolog	1.5e-26	0.906	-		-	no IPS match
TRINITY_DN64104_c3_g7_i1	guanine nucleotide-binding subunit beta 1 homolog	4e-26	0.884	-		-	no IPS match
TRINITY_DN64104_c3_g8_i1	guanine nucleotide-binding subunit beta 1 homolog	3.5e-27	0.911	-		-	no IPS match
TRINITY_DN64104_c3_g9_i1	guanine nucleotide-binding subunit beta 1 homolog	6.2e-25	0.868	-		-	no IPS match
TRINITY_DN65017_c5_g2_i1	hypothetical protein SORBIDRAFT_01g040840	4.9e-22	0.91	6	C:mitochondrial inner membrane presequence translocase complex; P:mitochondrial respiratory chain complex IV assembly; P:protein import into mitochondrial matrix; C:integral component of membrane; P:seedling development; P:mitochondrial respiratory chain complex I assembly	-	SIGNAL_PEPTIDE_H_REGION (PHOBIUS); NON_CYTOPLASMIC_DOMAIN (PHOBIUS); SIGNAL_PEPTIDE (PHOBIUS); SIGNAL_PEPTIDE_C_REGION (PHOBIUS); SIGNAL_PEPTIDE_N_REGION (PHOBIUS); SignalP-noTM (SIGNALP_EUK)
TRINITY_DN51062_c8_g2_i1	hypothetical protein SORBIDRAFT_01g042810	3.4e-31	0.881	2	F:nucleic acid binding; F:protein dimerization activity	-	no IPS match
TRINITY_DN51062_c8_g3_i1	hypothetical protein SORBIDRAFT_01g042810	7.2e-32	0.881	2	F:nucleic acid binding; F:protein dimerization activity	-	PTHR32166 (PANTHER); PTHR32166:SF31 (PANTHER)
TRINITY_DN63365_c4_g1_i1	hypothetical protein SORBIDRAFT_02g001480	3.9e-27	0.637	4	F:ubiquitin-protein transferase activity; P:SCF-dependent proteasomal ubiquitin-dependent protein catabolic process; C:SCF ubiquitin ligase complex; P:protein ubiquitination	-	SIGNAL_PEPTIDE_C_REGION (PHOBIUS); SIGNAL_PEPTIDE_H_REGION (PHOBIUS); SIGNAL_PEPTIDE_N_REGION (PHOBIUS); NON_CYTOPLASMIC_DOMAIN (PHOBIUS); SIGNAL_PEPTIDE (PHOBIUS); PS51257 (PROSITE_PROFILES)
TRINITY_DN50079_c3_g1_i1	hypothetical protein SORBIDRAFT_02g002210	1.6e-14	0.97	6	F:ATP binding; C:integral component of membrane; P:serine family amino acid metabolic process; F:protein serine/threonine kinase activity; F:carbohydrate binding; P:protein phosphorylation	EC:2.7.11	PTHR27007 (PANTHER); PTHR27007:SF32 (PANTHER); SignalP-TM (SIGNALP_GRAM_POSITIVE)
TRINITY_DN21067_c1_g1_i1	hypothetical protein SORBIDRAFT_02g003290	2.4e-09	0.6	-		-	no IPS match
TRINITY_DN63505_c3_g2_i1	hypothetical protein SORBIDRAFT_02g005615, partial	2.9e-08	0.82	-		-	no IPS match
TRINITY_DN10848_c0_g1_i1	hypothetical protein SORBIDRAFT_02g025300	5.8e-22	0.7244	-		-	no IPS match
TRINITY_DN52893_c7_g1_i1	hypothetical protein SORBIDRAFT_02g032050	7.9e-24	0.68	-		-	no IPS match
TRINITY_DN67688_c0_g1_i1	hypothetical protein SORBIDRAFT_03g007350	6e-30	0.734	1	F:nucleic acid binding	-	PF13456 (PFAM); PTHR33033 (PANTHER); PTHR33033:SF19 (PANTHER)
TRINITY_DN52885_c12_g1_i1	hypothetical protein SORBIDRAFT_03g014140	1.1e-07	0.78	-		-	no IPS match
TRINITY_DN49431_c1_g2_i1	hypothetical protein SORBIDRAFT_03g025560	7.9e-16	0.95	-		-	no IPS match
TRINITY_DN56682_c3_g2_i1	hypothetical protein SORBIDRAFT_03g027350	2e-38	0.974	-		-	PTHR36076 (PANTHER)
TRINITY_DN65546_c3_g3_i1	hypothetical protein SORBIDRAFT_04g021806, partial	8.7e-34	0.737	1	F:nucleic acid binding	-	PTHR32166 (PANTHER)
TRINITY_DN43035_c0_g2_i1	hypothetical protein SORBIDRAFT_04g032030	3.9e-21	0.872	-		-	PTHR33676 (PANTHER)
TRINITY_DN62344_c0_g1_i1	hypothetical protein SORBIDRAFT_04g033690	5e-32	0.866	-		-	IPR000477 (PFAM); PTHR19446:SF368 (PANTHER); PTHR19446 (PANTHER)
TRINITY_DN54594_c0_g1_i1	hypothetical protein SORBIDRAFT_05g021670	8.8e-08	0.7	-		-	no IPS match
TRINITY_DN62812_c4_g3_i1	hypothetical protein SORBIDRAFT_05g024570	4e-20	0.849	1	C:plastid	-	no IPS match
TRINITY_DN58112_c6_g1_i1	hypothetical protein SORBIDRAFT_06g001215, partial	1.2e-25	0.798	3	C:nucleus; F:DNA binding; P:regulation of transcription, DNA-templated	-	IPR026960 (PFAM)
TRINITY_DN40974_c1_g2_i1	hypothetical protein SORBIDRAFT_06g014990	2.2e-21	0.725	-		-	SSF52047 (SUPERFAMILY)
TRINITY_DN16500_c0_g1_i1	hypothetical protein SORBIDRAFT_06g016093, partial	5e-09	0.7375	-		-	no IPS match
TRINITY_DN15849_c1_g1_i1	hypothetical protein SORBIDRAFT_06g016627, partial	3.9e-20	0.724	-		-	no IPS match
TRINITY_DN41499_c0_g1_i1	hypothetical protein SORBIDRAFT_06g019010	1.6e-08	0.47	4	F:DNA binding; C:nucleus; P:transcription, DNA-templated; P:regulation of transcription, DNA-templated	-	no IPS match
TRINITY_DN69249_c0_g1_i1	hypothetical protein SORBIDRAFT_06g033490	6.1e-12	0.7333	-		-	no IPS match
TRINITY_DN54288_c7_g1_i1	hypothetical protein SORBIDRAFT_07g021667	1.5e-07	0.58	-		-	no IPS match
TRINITY_DN28381_c0_g1_i1	hypothetical protein SORBIDRAFT_07g025900	0.00031	0.52	-		-	SSF57889 (SUPERFAMILY)
TRINITY_DN53167_c2_g4_i1	hypothetical protein SORBIDRAFT_08g002140	6.1e-31	0.94	-		-	no IPS match
TRINITY_DN24985_c1_g1_i1	hypothetical protein SORBIDRAFT_08g004125, partial	1.6e-29	0.779	-		-	IPR000477 (PFAM); PTHR19446 (PANTHER); PTHR19446:SF370 (PANTHER); IPR000477 (PROSITE_PROFILES)
TRINITY_DN47990_c5_g1_i1	hypothetical protein SORBIDRAFT_08g012913, partial	5e-36	0.95	-		-	PTHR31973:SF13 (PANTHER); PTHR31973 (PANTHER)
TRINITY_DN7532_c0_g1_i1	hypothetical protein SORBIDRAFT_09g000950	0.00048	0.8	3	C:core TFIIH complex; P:nucleotide-excision repair; P:regulation of transcription, DNA-templated	-	no IPS match
TRINITY_DN63469_c19_g2_i1	hypothetical protein SORBIDRAFT_09g001135, partial	1.7e-38	0.937	2	F:nucleic acid binding; P:DNA integration	-	PTHR11439 (PANTHER); PTHR11439:SF185 (PANTHER); IPR012337 (SUPERFAMILY)
TRINITY_DN52475_c8_g1_i1	hypothetical protein SORBIDRAFT_10g024720	1.6e-07	0.52	2	F:nucleic acid binding; F:zinc ion binding	-	no IPS match
TRINITY_DN57491_c0_g1_i1	indole-2-monooxygenase-like	2.3e-20	0.77	6	F:iron ion binding; P:secondary metabolite biosynthetic process; C:integral component of membrane; F:oxidoreductase activity, acting on paired donors, with incorporation or reduction of molecular oxygen, NAD(P)H as one donor, and incorporation of one atom of oxygen; P:oxidation-reduction process; F:heme binding	EC:1.14.13	PTHR24298 (PANTHER); PTHR24298:SF163 (PANTHER)
TRINITY_DN66593_c0_g1_i1	isoflavone 2 -hydroxylase-like	4.6e-18	0.846	8	P:defense response to other organism; F:iron ion binding; C:membrane; P:secondary metabolite biosynthetic process; F:oxidoreductase activity, acting on paired donors, with incorporation or reduction of molecular oxygen, NAD(P)H as one donor, and incorporation of one atom of oxygen; P:indole glucosinolate metabolic process; P:oxidation-reduction process; F:heme binding	EC:1.14.13	PTHR24298:SF161 (PANTHER); PTHR24298 (PANTHER); SIGNAL_PEPTIDE (PHOBIUS); NON_CYTOPLASMIC_DOMAIN (PHOBIUS); SIGNAL_PEPTIDE_H_REGION (PHOBIUS); SIGNAL_PEPTIDE_C_REGION (PHOBIUS); SIGNAL_PEPTIDE_N_REGION (PHOBIUS); SignalP-noTM (SIGNALP_EUK); SignalP-TM (SIGNALP_GRAM_POSITIVE); IPR001128 (SUPERFAMILY); TMhelix (TMHMM)
TRINITY_DN59947_c7_g1_i1	kDa heat shock peroxisomal-like	4.7e-16	0.7633	2	C:peroxisomal matrix; P:protein folding	-	no IPS match
TRINITY_DN62921_c2_g1_i1	leucine-rich repeat receptor-like serine threonine- kinase At2g24130	3.1e-31	0.869	5	F:ATP binding; C:integral component of membrane; P:serine family amino acid metabolic process; F:protein serine/threonine kinase activity; P:protein phosphorylation	EC:2.7.11	PTHR27000:SF172 (PANTHER); PTHR27000 (PANTHER); IPR032675 (SUPERFAMILY)
TRINITY_DN30874_c0_g1_i1	lipid binding precursor	3.3e-05	0.44	-		-	no IPS match
TRINITY_DN5754_c0_g1_i1	lysosomal beta glucosidase-like	8e-29	0.972	2	P:glucan catabolic process; F:beta-glucosidase activity	EC:3.2.1.21; EC:3.2.1	IPR026892 (PANTHER); PTHR30620:SF23 (PANTHER); IPR002772 (SUPERFAMILY)
TRINITY_DN59424_c0_g4_i1	non-specific phospholipase C3-like	5e-39	0.945	2	F:hydrolase activity, acting on ester bonds; P:metabolic process	-	IPR007312 (PFAM); PTHR31956:SF7 (PANTHER); PTHR31956 (PANTHER)
TRINITY_DN38675_c2_g1_i1	origin recognition complex subunit 5	1.8e-18	0.915	3	C:origin recognition complex; C:nucleus; P:DNA replication	-	SIGNAL_PEPTIDE (PHOBIUS); SIGNAL_PEPTIDE_C_REGION (PHOBIUS); SIGNAL_PEPTIDE_N_REGION (PHOBIUS); NON_CYTOPLASMIC_DOMAIN (PHOBIUS); SIGNAL_PEPTIDE_H_REGION (PHOBIUS)
TRINITY_DN61626_c3_g1_i1	pentatricopeptide repeat-containing At4g02750-like	1.7e-13	0.897	-		-	IPR002885 (PFAM); IPR002885 (TIGRFAM); PTHR24015 (PANTHER); PTHR24015:SF522 (PANTHER)
TRINITY_DN60071_c1_g1_i1	pentatricopeptide repeat-containing At4g13650 isoform X1	1.6e-36	0.907	1	F:zinc ion binding	-	IPR002885 (TIGRFAM); IPR002885 (PFAM); PTHR24015:SF447 (PANTHER); PTHR24015 (PANTHER); IPR002885 (PROSITE_PROFILES)
TRINITY_DN61000_c0_g1_i1	phospholipid-transporting ATPase 1-like	2.6e-39	0.956	9	F:magnesium ion binding; F:ATP binding; P:cation transport; P:phospholipid translocation; P:aminophospholipid transport; P:metabolic process; C:integral component of membrane; F:phospholipid-translocating ATPase activity; C:plasma membrane	EC:3.6.1; EC:3.6.1.3; EC:3.6.3.1; EC:3.6.1.15	no IPS match
TRINITY_DN56048_c3_g1_i1	plant cysteine oxidase 2-like	9.4e-38	0.872	4	F:oxidoreductase activity, acting on single donors with incorporation of molecular oxygen, incorporation of two atoms of oxygen; P:anaerobic respiration; P:peptidyl-cysteine oxidation; P:detection of hypoxia	EC:1.13.11	IPR012864 (PFAM); PTHR22966 (PANTHER); PTHR22966:SF13 (PANTHER); IPR011051 (SUPERFAMILY)
TRINITY_DN47150_c4_g1_i1	polyubiquitin 4- partial	4.5e-42	1	1	F:protein binding	-	IPR019956 (PRINTS); IPR000626 (PFAM); PTHR10666 (PANTHER); IPR000626 (PROSITE_PROFILES); IPR029071 (SUPERFAMILY)
TRINITY_DN63361_c4_g7_i1	probable RNA polymerase II transcription factor B subunit 1-1 isoform X2	4.4e-35	0.907	3	P:transcription, DNA-templated; C:core TFIIH complex; P:nucleotide-excision repair	-	no IPS match
TRINITY_DN60631_c0_g1_i1	probable WRKY transcription factor 57	1.1e-43	0.998	8	C:nucleus; C:transcription factor complex; F:transcription factor activity, sequence-specific DNA binding; P:response to salt stress; P:regulation of transcription, DNA-templated; F:sequence-specific DNA binding; P:regulation of transcription, DNA-templated; P:response to water deprivation	-	IPR003657 (SMART); IPR003657 (PFAM); PTHR31221:SF8 (PANTHER); PTHR31221 (PANTHER); IPR003657 (PROSITE_PROFILES); IPR003657 (SUPERFAMILY)
TRINITY_DN60631_c0_g2_i1	probable WRKY transcription factor 57	1.1e-43	0.998	8	C:nucleus; C:transcription factor complex; F:transcription factor activity, sequence-specific DNA binding; P:response to salt stress; P:regulation of transcription, DNA-templated; F:sequence-specific DNA binding; P:regulation of transcription, DNA-templated; P:response to water deprivation	-	IPR003657 (SMART); IPR003657 (PFAM); PTHR31221:SF8 (PANTHER); PTHR31221 (PANTHER); IPR003657 (PROSITE_PROFILES); IPR003657 (SUPERFAMILY)
TRINITY_DN60631_c0_g3_i1	probable WRKY transcription factor 57	1.1e-43	0.998	8	C:nucleus; C:transcription factor complex; F:transcription factor activity, sequence-specific DNA binding; P:response to salt stress; P:regulation of transcription, DNA-templated; F:sequence-specific DNA binding; P:regulation of transcription, DNA-templated; P:response to water deprivation	-	IPR003657 (SMART); IPR003657 (PFAM); PTHR31221:SF8 (PANTHER); PTHR31221 (PANTHER); IPR003657 (PROSITE_PROFILES); IPR003657 (SUPERFAMILY)
TRINITY_DN44915_c0_g1_i1	probable phospholipid hydroperoxide glutathione peroxidase	4.7e-43	0.933	6	P:response to oxidative stress; F:glutathione peroxidase activity; P:glutathione metabolic process; P:obsolete peroxidase reaction; P:cellular oxidant detoxification; P:oxidation-reduction process	EC:1.11.1.9; EC:1.11.1.7	IPR000889 (PRINTS); IPR000889 (PFAM); IPR000889 (PANTHER); PTHR11592:SF37 (PANTHER); IPR000889 (PROSITE_PROFILES); IPR012336 (SUPERFAMILY)
TRINITY_DN65250_c3_g2_i1	probable receptor kinase At1g67000 isoform X1	2.6e-41	0.983	6	F:ATP binding; C:integral component of membrane; P:serine family amino acid metabolic process; F:protein serine/threonine kinase activity; P:protein phosphorylation; F:polysaccharide binding	EC:2.7.11	IPR001245 (PFAM); PTHR27009 (PANTHER); PTHR27009:SF10 (PANTHER); IPR000719 (PROSITE_PROFILES); IPR011009 (SUPERFAMILY)
TRINITY_DN57411_c0_g1_i1	probable receptor kinase At1g67000-like	7e-05	0.5775	7	F:nucleotide binding; F:ATP binding; C:membrane; C:integral component of membrane; F:protein kinase activity; F:protein serine/threonine kinase activity; P:protein phosphorylation	-	NON_CYTOPLASMIC_DOMAIN (PHOBIUS); CYTOPLASMIC_DOMAIN (PHOBIUS); TRANSMEMBRANE (PHOBIUS); TMhelix (TMHMM)
TRINITY_DN57411_c0_g2_i1	probable receptor kinase At1g67000-like	7.7e-05	0.5575	7	F:nucleotide binding; F:ATP binding; C:membrane; C:integral component of membrane; F:protein kinase activity; F:protein serine/threonine kinase activity; P:protein phosphorylation	-	TRANSMEMBRANE (PHOBIUS); CYTOPLASMIC_DOMAIN (PHOBIUS); NON_CYTOPLASMIC_DOMAIN (PHOBIUS)
TRINITY_DN64438_c2_g9_i1	probable serine threonine- kinase WNK8	6.5e-24	0.891	6	F:ATP binding; C:cytosol; P:serine family amino acid metabolic process; F:protein serine/threonine kinase activity; P:protein phosphorylation; P:intracellular signal transduction	EC:2.7.11	PTHR13902 (PANTHER); PTHR13902:SF49 (PANTHER)
TRINITY_DN37589_c5_g1_i1	ribonuclease H At1g65750	2.7e-11	0.6667	-		-	PTHR19446 (PANTHER); PTHR19446:SF370 (PANTHER)
TRINITY_DN56667_c5_g1_i1	ribonuclease H At1g65750	2.1e-29	0.814	-		-	PTHR19446 (PANTHER); PTHR19446:SF373 (PANTHER); IPR000477 (PROSITE_PROFILES); SSF56672 (SUPERFAMILY)
TRINITY_DN64246_c8_g2_i1	ribonuclease H At1g65750	3e-31	0.797	1	C:integral component of membrane	-	PTHR19446:SF368 (PANTHER); PTHR19446 (PANTHER)
TRINITY_DN66084_c0_g1_i1	ribonuclease H At1g65750-like	7e-10	0.56	-		-	no IPS match
TRINITY_DN64802_c7_g1_i1	serine threonine- kinase PBS1-like isoform X2	1.4e-11	0.66	6	F:nucleotide binding; C:cell; C:membrane; P:metabolic process; F:protein kinase activity; P:cellular process	-	no IPS match
TRINITY_DN62014_c0_g1_i1	serine threonine- phosphatase BSL2 homolog isoform X2	9e-44	0.996	3	F:phosphoprotein phosphatase activity; P:protein dephosphorylation; P:brassinosteroid mediated signaling pathway	EC:3.1.3.16; EC:3.1; EC:3.1.3.41	PTHR11668 (PANTHER); PTHR11668:SF243 (PANTHER); IPR029052 (SUPERFAMILY)
TRINITY_DN62061_c1_g2_i1	sphinganine C(4)-monooxygenase 2-like	6.1e-38	0.856	5	F:iron ion binding; F:oxidoreductase activity; C:integral component of membrane; P:oxidation-reduction process; P:fatty acid biosynthetic process	-	IPR006694 (PFAM); PTHR11863:SF50 (PANTHER); PTHR11863 (PANTHER)
TRINITY_DN65498_c1_g2_i1	transposon Ty3-G Gag-Pol poly	2.3e-39	0.96	4	F:nucleic acid binding; F:aspartic-type endopeptidase activity; P:proteolysis; P:DNA integration	EC:3.4.23	IPR000477 (PFAM); PTHR24559:SF202 (PANTHER); PTHR24559 (PANTHER); SSF56672 (SUPERFAMILY)
TRINITY_DN53716_c2_g1_i1	uncharacterized GPI-anchored At4g28100-like	1.1e-22	0.972	1	C:anchored component of plasma membrane	-	PTHR34056 (PANTHER); PTHR34056:SF3 (PANTHER)
TRINITY_DN53078_c1_g1_i1	uncharacterized mitochondrial g00810- partial	1.4e-27	0.783	2	P:phosphorylation; F:kinase activity	-	IPR013103 (PFAM); PTHR11439:SF192 (PANTHER); PTHR11439 (PANTHER)
TRINITY_DN60931_c0_g1_i1	uncharacterized mitochondrial g00810- partial	1.1e-28	0.802	-		-	IPR013103 (PFAM); PTHR11439 (PANTHER)
TRINITY_DN63063_c3_g1_i1	uncharacterized mitochondrial g00810-like	6.1e-32	0.864	-		-	IPR013103 (PFAM); PTHR11439:SF185 (PANTHER); PTHR11439 (PANTHER)
TRINITY_DN47123_c0_g2_i1	uncharacterized protein LOC100191808	1.8e-09	0.755	2	F:metal ion binding; P:metal ion transport	-	no IPS match
TRINITY_DN51847_c4_g1_i1	uncharacterized protein LOC100277035	4.1e-16	0.7617	1	C:integral component of membrane	-	CYTOPLASMIC_DOMAIN (PHOBIUS); NON_CYTOPLASMIC_DOMAIN (PHOBIUS); TRANSMEMBRANE (PHOBIUS); TMhelix (TMHMM)
TRINITY_DN26484_c0_g1_i1	uncharacterized protein LOC100502416	1e-35	0.852	-		-	no IPS match
TRINITY_DN56799_c4_g1_i1	zinc finger A20 and AN1 domain-containing stress-associated 6-like	2.9e-13	0.619	1	F:metal ion binding	-	SSF118310 (SUPERFAMILY)
TRINITY_DN68679_c0_g1_i1	zinc finger BED domain-containing RICESLEEPER 2-like	1.4e-20	0.734	-		-	no IPS match
TRINITY_DN50438_c4_g1_i1	zinc finger MYM-type 1-like	1.3e-20	0.828	6	F:DNA binding; C:cytoplasm; F:protein dimerization activity; C:nucleoplasm; F:RNA polymerase II transcription factor activity, sequence-specific DNA binding; P:regulation of transcription from RNA polymerase II promoter	-	PTHR11697 (PANTHER); PTHR11697:SF107 (PANTHER)
TRINITY_DN53152_c3_g1_i1	ALG-2 interacting X-like	2.2e-19	0.888	-		-	no IPS match
TRINITY_DN43834_c2_g1_i1	DNA-directed RNA polymerase V subunit 1	2.5e-08	0.65	-		-	no IPS match
TRINITY_DN25527_c1_g1_i1	ELMO domain-containing A	2.3e-37	0.883	-		-	IPR006816 (PFAM); PTHR12771 (PANTHER); PTHR12771:SF17 (PANTHER); IPR006816 (PROSITE_PROFILES)
TRINITY_DN64992_c3_g2_i1	F-box LRR-repeat At4g15060	6.2e-26	0.722	-		-	PTHR32212:SF61 (PANTHER); PTHR32212 (PANTHER)
TRINITY_DN62927_c0_g2_i1	FBD-associated F-box At1g61330	1.4e-33	0.716	-		-	PTHR32212 (PANTHER); PTHR32212:SF118 (PANTHER)
TRINITY_DN62927_c0_g3_i1	FBD-associated F-box At1g61330	1.2e-33	0.699	-		-	no IPS match
TRINITY_DN62927_c0_g4_i1	FBD-associated F-box At1g61330	6.3e-35	0.716	-		-	PTHR32212 (PANTHER); PTHR32212:SF118 (PANTHER)
TRINITY_DN11228_c0_g1_i1	FBD-associated F-box At3g50710	3e-15	0.69	-		-	no IPS match
TRINITY_DN54473_c1_g2_i1	FBD-associated F-box At5g53635	1.1e-36	0.859	-		-	PTHR32212 (PANTHER); PTHR32212:SF111 (PANTHER)
TRINITY_DN67418_c0_g1_i1	FBD-associated F-box At5g56390	1.1e-06	0.5633	-		-	no IPS match
TRINITY_DN28270_c0_g1_i1	Feruloyl esterase B partial	6.3e-05	0.61	-		-	no IPS match
TRINITY_DN65151_c1_g2_i1	MATE efflux family chloroplastic isoform X5	4.7e-10	0.78	-		-	no IPS match
TRINITY_DN61809_c3_g1_i1	Os04g0117200	0.00095	0.63	-		-	no IPS match
TRINITY_DN65640_c3_g3_i1	Os04g0519100	3.8e-35	0.847	-		-	PTHR10775:SF101 (PANTHER); PTHR10775 (PANTHER)
TRINITY_DN23252_c0_g1_i1	Os09g0250500	5.4e-31	0.829	1	F:nucleic acid binding	-	PTHR24559 (PANTHER); PTHR24559:SF186 (PANTHER); IPR012337 (SUPERFAMILY)
TRINITY_DN52177_c12_g1_i1	Os09g0250500	1.5e-29	0.804	1	F:nucleic acid binding	-	PTHR24559:SF186 (PANTHER); PTHR24559 (PANTHER); IPR012337 (SUPERFAMILY)
TRINITY_DN59869_c1_g2_i1	PREDICTED: hypothetical protein isoform X1	1.2e-09	0.71	-		-	no IPS match
TRINITY_DN63605_c4_g1_i1	PREDICTED: uncharacterized protein LOC100191710 isoform X1	4.6e-24	0.967	-		-	no IPS match
TRINITY_DN26995_c2_g1_i1	PREDICTED: uncharacterized protein LOC100382585 isoform X1	1.5e-30	0.856	-		-	SSF56672 (SUPERFAMILY)
TRINITY_DN16943_c0_g1_i1	PREDICTED: uncharacterized protein LOC101760572 isoform X1	1.6e-33	0.873	-		-	no IPS match
TRINITY_DN37374_c0_g2_i1	PREDICTED: uncharacterized protein LOC101767142	1.3e-20	0.72	-		-	-
TRINITY_DN14230_c0_g1_i1	PREDICTED: uncharacterized protein LOC101775816	2.8e-08	0.74	-		-	no IPS match
TRINITY_DN4571_c0_g1_i1	PREDICTED: uncharacterized protein LOC101776065	1.2e-11	0.68	-		-	no IPS match
TRINITY_DN32245_c2_g1_i1	PREDICTED: uncharacterized protein LOC101777117	1e-19	0.678	-		-	no IPS match
TRINITY_DN39581_c0_g1_i1	PREDICTED: uncharacterized protein LOC102715260	4.1e-15	0.604	-		-	no IPS match
TRINITY_DN62050_c2_g1_i1	PREDICTED: uncharacterized protein LOC103643564 isoform X1	4.7e-34	0.872	-		-	IPR007021 (PFAM); PTHR32166 (PANTHER)
TRINITY_DN53421_c2_g3_i1	PREDICTED: uncharacterized protein LOC103645887	1.2e-30	0.83	-		-	no IPS match
TRINITY_DN30027_c1_g1_i1	PREDICTED: uncharacterized protein LOC103648290 isoform X5	6.7e-17	0.6689	-		-	IPR025315 (PFAM); NON_CYTOPLASMIC_DOMAIN (PHOBIUS); TRANSMEMBRANE (PHOBIUS); CYTOPLASMIC_DOMAIN (PHOBIUS); TMhelix (TMHMM)
TRINITY_DN32823_c0_g1_i1	PREDICTED: uncharacterized protein LOC103649942 isoform X2	2.6e-15	0.94	-		-	no IPS match
TRINITY_DN30641_c0_g1_i1	PREDICTED: uncharacterized protein LOC105913746	1.7e-10	0.82	-		-	-
TRINITY_DN34511_c1_g1_i1	PREDICTED: uncharacterized protein LOC105913785	2.4e-10	0.548	-		-	no IPS match
TRINITY_DN5223_c0_g1_i1	PREDICTED: uncharacterized protein LOC105914754	2.3e-07	0.5367	-		-	NON_CYTOPLASMIC_DOMAIN (PHOBIUS); SIGNAL_PEPTIDE_C_REGION (PHOBIUS); SIGNAL_PEPTIDE_H_REGION (PHOBIUS); SIGNAL_PEPTIDE_N_REGION (PHOBIUS); SIGNAL_PEPTIDE (PHOBIUS)
TRINITY_DN11843_c0_g1_i1	bZIP transcription factor TRAB1-like	2.2e-22	0.594	-		-	IPR005162 (PFAM)
TRINITY_DN48812_c0_g1_i1	carotenoid cleavage dioxygenase chloroplastic	3.1e-26	0.902	2	F:oxidoreductase activity, acting on single donors with incorporation of molecular oxygen, incorporation of two atoms of oxygen; P:oxidation-reduction process	EC:1.13.11	IPR004294 (PFAM)
TRINITY_DN48812_c0_g2_i1	carotenoid cleavage dioxygenase chloroplastic	2.6e-26	0.9	2	F:oxidoreductase activity, acting on single donors with incorporation of molecular oxygen, incorporation of two atoms of oxygen; P:oxidation-reduction process	EC:1.13.11	IPR004294 (PFAM)
TRINITY_DN36415_c1_g1_i1	cathepsin B-like	1.2e-06	0.46	-		-	no IPS match
TRINITY_DN59900_c0_g6_i1	cell division cycle-associated 7-like	0.00043	0.5467	-		-	no IPS match
TRINITY_DN44129_c2_g1_i1	collagen alpha-1(I) chain-like isoform X1	3.2e-27	0.754	2	F:nucleic acid binding; P:DNA integration	-	PTHR11439 (PANTHER); PTHR11439:SF185 (PANTHER)
TRINITY_DN51290_c6_g5_i1	collagen alpha-1(I) chain-like isoform X1	1.9e-25	0.865	2	F:nucleic acid binding; P:DNA integration	-	no IPS match
TRINITY_DN48283_c0_g1_i1	cytochrome P450 89A2-like	9.3e-15	0.696	6	F:iron ion binding; P:secondary metabolite biosynthetic process; C:integral component of membrane; F:oxidoreductase activity, acting on paired donors, with incorporation or reduction of molecular oxygen, NAD(P)H as one donor, and incorporation of one atom of oxygen; P:oxidation-reduction process; F:heme binding	EC:1.14.13	PTHR24298 (PANTHER); PTHR24298:SF45 (PANTHER)
TRINITY_DN67208_c0_g1_i1	disease resistance At4g27190-like	3.6e-35	0.846	-		-	PTHR23155 (PANTHER); PTHR23155:SF498 (PANTHER)
TRINITY_DN58591_c2_g4_i1	disease resistance RGA2-like	3.6e-21	0.765	1	F:ADP binding	-	no IPS match
TRINITY_DN63099_c2_g1_i1	disease resistance RGA2-like	2e-32	0.827	1	F:ADP binding	-	no IPS match
TRINITY_DN50164_c7_g1_i1	disease resistance RGA3-like	5.5e-27	0.77	1	F:ADP binding	-	IPR002182 (PFAM); PTHR23155:SF504 (PANTHER); PTHR23155 (PANTHER); IPR027417 (SUPERFAMILY)
TRINITY_DN66143_c0_g1_i1	disease resistance RPM1-like	2.4e-16	0.696	2	F:organic cyclic compound binding; F:heterocyclic compound binding	-	no IPS match
TRINITY_DN9464_c0_g1_i1	disease resistance RPM1-like	8e-18	0.845	1	F:ADP binding	-	no IPS match
TRINITY_DN38094_c2_g1_i1	disease resistance RPP13 3	3.2e-26	0.809	1	F:ADP binding	-	PTHR23155 (PANTHER); PTHR23155:SF556 (PANTHER)
TRINITY_DN68775_c0_g1_i1	disease resistance RPP13 3	1.7e-21	0.816	1	F:ADP binding	-	PTHR23155:SF449 (PANTHER); PTHR23155 (PANTHER)
TRINITY_DN41229_c0_g1_i1	egg cell-secreted -like	5.7e-40	0.878	-		-	IPR008502 (PFAM); PTHR35293:SF2 (PANTHER); PTHR35293 (PANTHER)
TRINITY_DN47462_c0_g2_i1	ethylene-responsive transcription factor ERF112-like	3.3e-12	0.7433	6	C:nucleus; F:DNA binding; C:transcription factor complex; F:transcription factor activity, sequence-specific DNA binding; P:regulation of transcription, DNA-templated; P:regulation of transcription, DNA-templated	-	IPR001471 (PFAM); PTHR31190:SF30 (PANTHER); PTHR31190 (PANTHER); IPR001471 (PROSITE_PROFILES); IPR016177 (SUPERFAMILY)
TRINITY_DN61099_c2_g3_i1	formin 1	4.1e-36	0.917	1	C:integral component of membrane	-	no IPS match
TRINITY_DN62278_c3_g1_i1	formin 7	4.4e-26	0.57	2	F:nucleic acid binding; F:zinc ion binding	-	no IPS match
TRINITY_DN52532_c1_g1_i1	geraniol 8-hydroxylase-like	1.5e-28	0.849	6	F:iron ion binding; C:membrane; P:secondary metabolite biosynthetic process; F:oxidoreductase activity, acting on paired donors, with incorporation or reduction of molecular oxygen, NAD(P)H as one donor, and incorporation of one atom of oxygen; P:oxidation-reduction process; F:heme binding	EC:1.14.13	PTHR24298 (PANTHER); PTHR24298:SF75 (PANTHER); IPR001128 (SUPERFAMILY)
TRINITY_DN62371_c0_g1_i1	glutathione S-transferase T3-like	9.7e-14	0.706	4	P:obsolete glutathione conjugation reaction; C:cytoplasm; P:glutathione metabolic process; F:glutathione transferase activity	EC:2.5.1.18	no IPS match
TRINITY_DN57361_c8_g5_i1	histone deacetylase 2-like isoform X3	2.4e-29	0.974	2	P:metabolic process; F:hydrolase activity	-	no IPS match
TRINITY_DN38989_c0_g1_i1	hypothetical protein PHAVU_007G225100g	1.9e-05	0.66	2	C:membrane; C:integral component of membrane	-	no IPS match
TRINITY_DN50128_c0_g1_i1	hypothetical protein SORBIDRAFT_01g004270	3.3e-25	0.881	-		-	PTHR31265 (PANTHER); PTHR31265:SF2 (PANTHER)
TRINITY_DN61199_c2_g1_i1	hypothetical protein SORBIDRAFT_01g005015, partial	1e-08	0.7167	5	F:nucleic acid binding; P:RNA phosphodiester bond hydrolysis, endonucleolytic; F:RNA-DNA hybrid ribonuclease activity; P:regulation of RNA metabolic process; P:DNA integration	EC:3.1.30; EC:3.1; EC:3.1.26; EC:3.1.26.4	no IPS match
TRINITY_DN44_c0_g1_i1	hypothetical protein SORBIDRAFT_01g023381, partial	9.3e-15	0.86	1	F:nucleic acid binding	-	no IPS match
TRINITY_DN30962_c0_g1_i1	hypothetical protein SORBIDRAFT_01g024856, partial	1.9e-16	0.65	-		-	PTHR33067 (PANTHER); PTHR33067:SF2 (PANTHER)
TRINITY_DN24881_c2_g1_i1	hypothetical protein SORBIDRAFT_01g047515, partial	2.2e-31	0.808	-		-	PTHR31696 (PANTHER); IPR005135 (SUPERFAMILY)
TRINITY_DN56696_c3_g2_i1	hypothetical protein SORBIDRAFT_02g022980	0.00083	0.65	7	C:nucleus; P:gene silencing by RNA; C:THO complex; C:Cul4-RING E3 ubiquitin ligase complex; P:negative regulation of abscisic acid-activated signaling pathway; P:production of ta-siRNAs involved in RNA interference; P:protein ubiquitination	-	SIGNAL_PEPTIDE (PHOBIUS); NON_CYTOPLASMIC_DOMAIN (PHOBIUS); SIGNAL_PEPTIDE_H_REGION (PHOBIUS); SIGNAL_PEPTIDE_N_REGION (PHOBIUS); SIGNAL_PEPTIDE_C_REGION (PHOBIUS); TMhelix (TMHMM)
TRINITY_DN65470_c2_g7_i1	hypothetical protein SORBIDRAFT_02g025555	9.9e-24	0.706	-		-	no IPS match
TRINITY_DN57318_c5_g1_i1	hypothetical protein SORBIDRAFT_02g036170	0.00011	0.68	-		-	no IPS match
TRINITY_DN56778_c2_g1_i1	hypothetical protein SORBIDRAFT_03g039695, partial	5.3e-23	0.6733	2	F:nucleic acid binding; P:DNA integration	-	no IPS match
TRINITY_DN56778_c2_g2_i1	hypothetical protein SORBIDRAFT_03g039695, partial	2.7e-22	0.663	2	F:nucleic acid binding; P:DNA integration	-	no IPS match
TRINITY_DN68005_c0_g1_i1	hypothetical protein SORBIDRAFT_03g041950	0.00011	0.68	4	F:DNA binding; C:nucleus; P:histone modification; P:DNA-templated transcription, initiation	-	no IPS match
TRINITY_DN11014_c0_g1_i1	hypothetical protein SORBIDRAFT_03g044250	7.3e-45	0.851	-		-	no IPS match
TRINITY_DN31106_c3_g1_i1	hypothetical protein SORBIDRAFT_04g022130	2.7e-16	0.6667	-		-	no IPS match
TRINITY_DN7758_c0_g1_i1	hypothetical protein SORBIDRAFT_04g037700	1.9e-13	0.603	1	F:nucleic acid binding	-	PTHR33033 (PANTHER); PTHR33033:SF4 (PANTHER)
TRINITY_DN61199_c2_g3_i1	hypothetical protein SORBIDRAFT_05g000983, partial	3.4e-11	0.66	-		-	no IPS match
TRINITY_DN65709_c0_g1_i1	hypothetical protein SORBIDRAFT_05g002220	7.7e-25	0.83	-		-	IPR002885 (PFAM); IPR002885 (TIGRFAM); TRANSMEMBRANE (PHOBIUS); NON_CYTOPLASMIC_DOMAIN (PHOBIUS); CYTOPLASMIC_DOMAIN (PHOBIUS); PS51257 (PROSITE_PROFILES); TMhelix (TMHMM)
TRINITY_DN37748_c1_g1_i1	hypothetical protein SORBIDRAFT_05g005320	7.3e-39	0.949	7	P:anthocyanin-containing compound biosynthetic process; P:vesicle-mediated transport; P:flavonoid transport from endoplasmic reticulum to plant-type vacuole; C:Golgi apparatus; C:extrinsic component of membrane; P:cell fate specification; P:positive regulation of vacuole organization	-	IPR019155 (PFAM); PTHR21481 (PANTHER)
TRINITY_DN6702_c0_g1_i1	hypothetical protein SORBIDRAFT_05g006115, partial	1.4e-35	0.874	-		-	PTHR24559:SF186 (PANTHER); PTHR24559 (PANTHER)
TRINITY_DN38030_c2_g1_i1	hypothetical protein SORBIDRAFT_05g017413, partial	2.3e-12	0.74	-		-	no IPS match
TRINITY_DN62504_c7_g1_i1	hypothetical protein SORBIDRAFT_05g023170	1.9e-17	0.6867	-		-	no IPS match
TRINITY_DN37899_c2_g1_i1	hypothetical protein SORBIDRAFT_06g001390	1.3e-38	0.809	-		-	IPR007877 (PFAM); PTHR31210:SF12 (PANTHER); PTHR31210 (PANTHER)
TRINITY_DN41730_c1_g1_i1	hypothetical protein SORBIDRAFT_07g001185	6.8e-23	0.817	-		-	no IPS match
TRINITY_DN15026_c1_g1_i1	hypothetical protein SORBIDRAFT_07g022855, partial	1.6e-06	0.72	-		-	no IPS match
TRINITY_DN40899_c4_g1_i1	hypothetical protein SORBIDRAFT_07g028675, partial	1.2e-15	0.636	-		-	PTHR19446:SF368 (PANTHER); PTHR19446 (PANTHER)
TRINITY_DN62805_c5_g1_i1	hypothetical protein SORBIDRAFT_08g005473, partial	3.4e-33	0.825	4	C:nucleus; P:protein desumoylation; F:endopeptidase activity; F:SUMO-specific protease activity	EC:3.4	no IPS match
TRINITY_DN60992_c2_g4_i1	hypothetical protein SORBIDRAFT_08g017275, partial	2.7e-14	0.86	-		-	SIGNAL_PEPTIDE (PHOBIUS); SIGNAL_PEPTIDE_N_REGION (PHOBIUS); NON_CYTOPLASMIC_DOMAIN (PHOBIUS); SIGNAL_PEPTIDE_C_REGION (PHOBIUS); SIGNAL_PEPTIDE_H_REGION (PHOBIUS); TMhelix (TMHMM)
TRINITY_DN56749_c4_g5_i1	hypothetical protein SORBIDRAFT_09g016870	1.8e-31	0.894	-		-	IPR000477 (PFAM); PTHR19446:SF355 (PANTHER); PTHR19446 (PANTHER); IPR000477 (PROSITE_PROFILES); SSF56672 (SUPERFAMILY)
TRINITY_DN51906_c1_g1_i1	hypothetical protein SORBIDRAFT_10g003275, partial	1.8e-15	0.806	1	C:integral component of membrane	-	PTHR33120 (PANTHER); PTHR33120:SF10 (PANTHER); CYTOPLASMIC_DOMAIN (PHOBIUS); NON_CYTOPLASMIC_DOMAIN (PHOBIUS); TRANSMEMBRANE (PHOBIUS); TMhelix (TMHMM)
TRINITY_DN4097_c0_g1_i1	hypothetical protein SORBIDRAFT_10g003410	3.3e-24	0.8088	1	C:integral component of membrane	-	SIGNAL_PEPTIDE (PHOBIUS); NON_CYTOPLASMIC_DOMAIN (PHOBIUS); SIGNAL_PEPTIDE_H_REGION (PHOBIUS); SIGNAL_PEPTIDE_N_REGION (PHOBIUS); SIGNAL_PEPTIDE_C_REGION (PHOBIUS)
TRINITY_DN64170_c2_g1_i1	hypothetical protein SORBIDRAFT_10g006890	1.2e-32	0.6733	2	F:zinc ion binding; F:metal ion binding	-	no IPS match
TRINITY_DN65668_c23_g5_i1	hypothetical protein SORBIDRAFT_10g007953, partial	2.7e-29	0.891	2	F:nucleic acid binding; P:DNA integration	-	no IPS match
TRINITY_DN55467_c3_g2_i1	hypothetical protein SORBIDRAFT_10g009870	9e-36	0.906	-		-	IPR002885 (TIGRFAM); IPR002885 (PFAM); PTHR24015 (PANTHER); IPR002885 (PROSITE_PROFILES); IPR002885 (PROSITE_PROFILES)
TRINITY_DN39255_c1_g2_i1	hypothetical protein SORBIDRAFT_10g011270	8.4e-22	0.682	2	C:membrane; C:integral component of membrane	-	-
TRINITY_DN20515_c0_g1_i1	hypothetical protein SORBIDRAFT_10g028190	4.4e-25	0.86	-		-	no IPS match
TRINITY_DN63765_c2_g1_i1	melanoma-associated antigen 1-like isoform X2	5.2e-40	0.913	1	C:integral component of membrane	-	IPR002190 (PFAM); PTHR11736 (PANTHER)
TRINITY_DN54034_c3_g8_i1	nodulation receptor kinase-like	8.4e-08	0.615	-		-	no IPS match
TRINITY_DN62066_c1_g1_i1	nuclear transcription factor Y subunit A-10 isoform X1	1.1e-17	0.942	4	C:transcription factor complex; F:transcription factor activity, sequence-specific DNA binding; P:regulation of transcription, DNA-templated; P:regulation of transcription, DNA-templated	-	IPR001289 (PFAM); IPR001289 (PANTHER); PTHR12632:SF9 (PANTHER); IPR001289 (PROSITE_PROFILES)
TRINITY_DN59034_c0_g1_i1	nucleolin 2	3.6e-29	0.735	5	F:nucleotide binding; F:zinc ion binding; F:mRNA binding; C:extrinsic component of membrane; P:cell plate formation involved in plant-type cell wall biogenesis	-	no IPS match
TRINITY_DN59034_c0_g2_i1	nucleolin 2	3.7e-25	0.705	5	F:nucleotide binding; F:zinc ion binding; F:mRNA binding; C:extrinsic component of membrane; P:cell plate formation involved in plant-type cell wall biogenesis	-	no IPS match
TRINITY_DN25700_c1_g1_i1	pentatricopeptide repeat-containing At5g39350	6.4e-38	0.787	-		-	IPR002885 (TIGRFAM); IPR002885 (PFAM); PTHR24015 (PANTHER); PTHR24015:SF95 (PANTHER); IPR002885 (PROSITE_PROFILES); PS51257 (PROSITE_PROFILES)
TRINITY_DN57386_c1_g3_i1	peroxidase 4-like isoform X3	2e-35	0.931	9	F:peroxidase activity; P:response to oxidative stress; F:metal ion binding; P:obsolete peroxidase reaction; P:cellular oxidant detoxification; P:oxidation-reduction process; C:extracellular region; F:heme binding; P:hydrogen peroxide catabolic process	EC:1.11.1.7	IPR000823 (PRINTS); IPR002016 (PFAM); PTHR31388:SF24 (PANTHER); PTHR31388 (PANTHER); SIGNAL_PEPTIDE_N_REGION (PHOBIUS); NON_CYTOPLASMIC_DOMAIN (PHOBIUS); SIGNAL_PEPTIDE_H_REGION (PHOBIUS); SIGNAL_PEPTIDE (PHOBIUS); SIGNAL_PEPTIDE_C_REGION (PHOBIUS); IPR002016 (PROSITE_PROFILES); SignalP-noTM (SIGNALP_EUK); IPR010255 (SUPERFAMILY)
TRINITY_DN37890_c0_g2_i1	plasma membrane ATPase-like	7.1e-07	0.472	13	F:ATPase activity; P:proton transport; P:hydrogen ion transmembrane transport; F:hydrogen-exporting ATPase activity, phosphorylative mechanism; P:ATP biosynthetic process; P:transport; F:nucleotide binding; F:ATP binding; P:ion transport; F:metal ion binding; C:membrane; C:integral component of membrane; F:hydrolase activity	-	no IPS match
TRINITY_DN47150_c4_g3_i1	polyubiquitin 4-like	4.4e-28	1	1	C:cytoplasm	-	no IPS match
TRINITY_DN40864_c0_g1_i1	probable WRKY transcription factor 20	7.7e-24	0.683	2	F:nucleic acid binding; P:DNA integration	-	no IPS match
TRINITY_DN49974_c3_g3_i1	probable aldo-keto reductase 1	1.4e-43	0.905	2	F:oxidoreductase activity; P:oxidation-reduction process	-	IPR023210 (PFAM); PTHR11732:SF253 (PANTHER); IPR001395 (PANTHER); IPR023210 (SUPERFAMILY)
TRINITY_DN2472_c0_g2_i1	probable aldo-keto reductase 2	4.7e-26	0.862	-		-	no IPS match
TRINITY_DN64967_c0_g3_i1	probable phosphatase 2C 50	1e-22	0.905	4	F:protein serine/threonine phosphatase activity; C:protein serine/threonine phosphatase complex; F:metal ion binding; P:protein dephosphorylation	EC:3.1.3.16; EC:3.1; EC:3.1.3.41	PTHR13832:SF335 (PANTHER); IPR015655 (PANTHER); IPR001932 (SUPERFAMILY)
TRINITY_DN64438_c2_g11_i1	probable serine threonine- kinase WNK8	6.8e-24	0.891	6	F:ATP binding; C:cytosol; P:serine family amino acid metabolic process; F:protein serine/threonine kinase activity; P:protein phosphorylation; P:intracellular signal transduction	EC:2.7.11	PTHR13902 (PANTHER); PTHR13902:SF49 (PANTHER)
TRINITY_DN43048_c4_g1_i1	pyruvate-ferredoxin oxidoreductase	0.0004	0.59	2	F:catalytic activity; P:metabolic process	-	IPR009014 (SUPERFAMILY)
TRINITY_DN38205_c3_g3_i1	ribonuclease H At1g65750	4e-34	0.727	-		-	NON_CYTOPLASMIC_DOMAIN (PHOBIUS); TRANSMEMBRANE (PHOBIUS); CYTOPLASMIC_DOMAIN (PHOBIUS); TMhelix (TMHMM)
TRINITY_DN48495_c6_g1_i1	ribonuclease H At1g65750	1.4e-07	0.6	-		-	no IPS match
TRINITY_DN54685_c8_g1_i1	ribonuclease H At1g65750	8.2e-18	0.657	1	F:nucleic acid binding	-	-
TRINITY_DN8176_c1_g1_i1	ribonuclease H At1g65750	1e-11	0.693	-		-	no IPS match
TRINITY_DN61523_c4_g1_i1	subtilisin-like protease	3.1e-34	0.84	3	C:cell wall; P:proteolysis; F:serine-type endopeptidase activity	EC:3.4.21	IPR010259 (PFAM); IPR015500 (PANTHER); PTHR10795:SF428 (PANTHER)
TRINITY_DN55437_c0_g2_i1	transcription factor TCP21-like	3.3e-17	0.7733	-		-	-
TRINITY_DN54462_c0_g1_i1	transcription factor bHLH30-like	2.8e-23	0.818	5	P:cellular transition metal ion homeostasis; F:transition metal ion binding; C:cytoplasm; F:protein dimerization activity; P:metal ion transport	-	no IPS match
TRINITY_DN63943_c3_g1_i1	transport SEC16A homolog	7.6e-19	0.8389	2	C:Golgi membrane; P:COPII vesicle coating	-	no IPS match
TRINITY_DN61562_c1_g2_i1	ubiquitin-conjugating enzyme E2 36-like isoform X1	4e-05	0.6	-		-	IPR016135 (SUPERFAMILY)
TRINITY_DN48553_c0_g3_i1	uncharacterized mitochondrial g00810-like	3.1e-25	0.795	2	P:phosphorylation; F:kinase activity	-	PTHR11439:SF185 (PANTHER); PTHR11439 (PANTHER)
TRINITY_DN7453_c0_g1_i1	uncharacterized mitochondrial g00810-like	7.1e-20	0.766	2	F:nucleic acid binding; P:DNA integration	-	no IPS match
TRINITY_DN49803_c0_g1_i1	uncharacterized protein LOC100275087 precursor	4e-06	0.77	-		-	TRANSMEMBRANE (PHOBIUS); NON_CYTOPLASMIC_DOMAIN (PHOBIUS); CYTOPLASMIC_DOMAIN (PHOBIUS); TMhelix (TMHMM)
TRINITY_DN51703_c1_g1_i1	uncharacterized protein LOC100502416	1.4e-31	0.763	-		-	PTHR19446 (PANTHER); PTHR19446:SF355 (PANTHER)
TRINITY_DN50684_c0_g2_i1	uncharacterized protein LOC541902	2e-08	0.75	4	F:nucleotide binding; P:glucan biosynthetic process; F:nucleotidyltransferase activity; C:plastid	-	no IPS match
TRINITY_DN70246_c0_g1_i1	universal stress -like	5.7e-42	0.884	1	P:response to stress	-	IPR006016 (PFAM); PTHR31964:SF51 (PANTHER); PTHR31964 (PANTHER); SSF52402 (SUPERFAMILY)
TRINITY_DN61877_c3_g1_i1	vacuolar -sorting-associated 37 homolog 1-like isoform X1	6.3e-09	0.86	-		-	no IPS match
TRINITY_DN54072_c0_g1_i1	vegetative incompatibility HET-E-1-like	1.8e-39	0.876	1	F:protein binding	-	PTHR22844:SF159 (PANTHER); PTHR22844 (PANTHER); IPR017986 (PROSITE_PROFILES); IPR011047 (SUPERFAMILY)
TRINITY_DN61951_c2_g2_i1	vesicle-associated 1-2-like isoform X3	4.2e-26	0.785	2	C:endoplasmic reticulum membrane; C:integral component of membrane	-	IPR016763 (PANTHER); PTHR10809:SF49 (PANTHER)
TRINITY_DN54645_c5_g1_i1	zerumbone synthase-like	2e-26	0.845	2	F:oxidoreductase activity; P:oxidation-reduction process	-	PF13561 (PFAM); IPR002347 (PANTHER); PTHR24322:SF596 (PANTHER); IPR016040 (SUPERFAMILY)
TRINITY_DN62035_c0_g1_i1	F-box LRR-repeat At3g18150	6.3e-27	0.7843	-		-	PTHR32212 (PANTHER); PTHR32212:SF75 (PANTHER)
TRINITY_DN20529_c0_g1_i1	FAM91A1-like isoform X4	7.2e-26	0.865	-		-	IPR028097 (PFAM); PTHR28441 (PANTHER); PTHR28441:SF1 (PANTHER)
TRINITY_DN37083_c0_g2_i1	LOC100282775 isoform X1	5e-21	0.772	-		-	no IPS match
TRINITY_DN65298_c3_g1_i1	ML domain isoform X2	3.9e-29	0.703	-		-	no IPS match
TRINITY_DN18058_c1_g1_i1	Os08g0208400	1.1e-28	0.814	-		-	PTHR10775:SF104 (PANTHER); PTHR10775 (PANTHER)
TRINITY_DN65079_c1_g2_i1	PREDICTED: uncharacterized protein LOC100278534 isoform X2	5.8e-11	0.91	-		-	no IPS match
TRINITY_DN48969_c0_g1_i1	PREDICTED: uncharacterized protein LOC100823092	2e-09	0.567	-		-	no IPS match
TRINITY_DN65375_c2_g1_i1	PREDICTED: uncharacterized protein LOC103639726	6.1e-12	0.825	-		-	no IPS match
TRINITY_DN70042_c0_g1_i1	PREDICTED: uncharacterized protein LOC103640354	1.2e-12	0.632	-		-	no IPS match
TRINITY_DN63223_c0_g1_i1	PREDICTED: uncharacterized protein LOC103648477	7.4e-31	0.787	-		-	PTHR33157 (PANTHER); PTHR33157:SF2 (PANTHER)
TRINITY_DN65759_c10_g1_i1	PREDICTED: uncharacterized protein LOC103649491	2.2e-11	0.75	-		-	no IPS match
TRINITY_DN62239_c0_g1_i1	PREDICTED: uncharacterized protein LOC106314747 isoform X2	4.9e-23	0.799	-		-	PTHR23022 (PANTHER); PTHR23022:SF80 (PANTHER)
TRINITY_DN24310_c0_g1_i1	PREDICTED: uncharacterized protein LOC107058077	1.5e-18	0.877	-		-	NON_CYTOPLASMIC_DOMAIN (PHOBIUS); TRANSMEMBRANE (PHOBIUS); CYTOPLASMIC_DOMAIN (PHOBIUS)
TRINITY_DN59951_c0_g1_i1	S-type anion channel SLAH2-like isoform X2	2.4e-21	0.722	-		-	PTHR31269 (PANTHER); PTHR31269:SF5 (PANTHER)
TRINITY_DN13377_c0_g1_i1	argonaute 1A-like isoform X1	1.1e-08	0.5267	-		-	no IPS match
TRINITY_DN43864_c0_g1_i1	bZIP transcription factor TRAB1-like	4.8e-27	0.629	-		-	IPR005162 (PFAM); PTHR10178:SF283 (PANTHER); PTHR10178 (PANTHER)
TRINITY_DN40681_c0_g1_i1	cellulose synthase H1 isoform X1	1.4e-24	0.744	6	C:integral component of membrane; F:cellulose synthase (UDP-forming) activity; P:cellulose biosynthetic process; P:UDP-glucose metabolic process; P:starch metabolic process; P:sucrose metabolic process	EC:2.4.1.12; EC:2.4.1	Coil (COILS)
TRINITY_DN43144_c4_g1_i1	chaperone chloroplastic-like	3.1e-39	0.992	2	F:ATP binding; P:protein metabolic process	-	PTHR11638 (PANTHER); PTHR11638:SF90 (PANTHER)
TRINITY_DN54833_c2_g1_i1	chorismate synthase chloroplastic-like	2.1e-08	0.456	1	C:intracellular part	-	no IPS match
TRINITY_DN65668_c22_g4_i1	collagen alpha-1(I) chain-like isoform X1	3.6e-39	0.945	2	F:nucleic acid binding; P:DNA integration	-	PTHR11439 (PANTHER); PTHR11439:SF185 (PANTHER); SIGNAL_PEPTIDE (PHOBIUS); NON_CYTOPLASMIC_DOMAIN (PHOBIUS); SIGNAL_PEPTIDE_H_REGION (PHOBIUS); SIGNAL_PEPTIDE_N_REGION (PHOBIUS); SIGNAL_PEPTIDE_C_REGION (PHOBIUS); IPR012337 (SUPERFAMILY)
TRINITY_DN14209_c0_g1_i1	cornichon homolog 1	1.8e-07	0.66	2	C:integral component of membrane; P:transport	-	IPR003377 (SMART); IPR003377 (PFAM); PTHR12290 (PANTHER); CYTOPLASMIC_DOMAIN (PHOBIUS); TRANSMEMBRANE (PHOBIUS); NON_CYTOPLASMIC_DOMAIN (PHOBIUS); TMhelix (TMHMM)
TRINITY_DN37125_c0_g2_i1	craniofacial development 2-like	1.2e-29	0.736	-		-	no IPS match
TRINITY_DN60235_c0_g1_i1	cytochrome P450 71A1-like	3.8e-21	0.796	6	F:iron ion binding; P:secondary metabolite biosynthetic process; C:integral component of membrane; F:oxidoreductase activity, acting on paired donors, with incorporation or reduction of molecular oxygen, NAD(P)H as one donor, and incorporation of one atom of oxygen; P:oxidation-reduction process; F:heme binding	EC:1.14.13	IPR001128 (PFAM); PTHR24298 (PANTHER); PTHR24298:SF134 (PANTHER); IPR001128 (SUPERFAMILY)
TRINITY_DN60235_c0_g2_i1	cytochrome P450 71A1-like	3.8e-21	0.796	6	F:iron ion binding; P:secondary metabolite biosynthetic process; C:integral component of membrane; F:oxidoreductase activity, acting on paired donors, with incorporation or reduction of molecular oxygen, NAD(P)H as one donor, and incorporation of one atom of oxygen; P:oxidation-reduction process; F:heme binding	EC:1.14.13	IPR001128 (PFAM); PTHR24298 (PANTHER); PTHR24298:SF134 (PANTHER); IPR001128 (SUPERFAMILY)
TRINITY_DN60235_c0_g3_i1	cytochrome P450 71A1-like	3.8e-21	0.796	6	F:iron ion binding; P:secondary metabolite biosynthetic process; C:integral component of membrane; F:oxidoreductase activity, acting on paired donors, with incorporation or reduction of molecular oxygen, NAD(P)H as one donor, and incorporation of one atom of oxygen; P:oxidation-reduction process; F:heme binding	EC:1.14.13	IPR001128 (PFAM); PTHR24298 (PANTHER); PTHR24298:SF134 (PANTHER); IPR001128 (SUPERFAMILY)
TRINITY_DN62285_c0_g1_i1	cytochrome P450 89A2-like	2.2e-25	0.743	1	P:carbohydrate metabolic process	-	PTHR19446:SF370 (PANTHER); PTHR19446 (PANTHER)
TRINITY_DN66790_c0_g1_i1	diacylglycerol kinase theta-like	6.1e-30	0.586	2	C:intracellular; P:intracellular signal transduction	-	IPR004146 (PFAM); SSF57889 (SUPERFAMILY)
TRINITY_DN39590_c1_g1_i1	disease resistance RPM1-like	1.8e-23	0.758	1	F:ADP binding	-	no IPS match
TRINITY_DN52170_c0_g2_i1	disease resistance RPM1-like	4.4e-16	0.791	1	F:ADP binding	-	no IPS match
TRINITY_DN48386_c0_g1_i1	disulfide isomerase 7 precursor	3.2e-06	0.9233	7	F:protein disulfide isomerase activity; P:metabolic process; P:cell redox homeostasis; C:endoplasmic reticulum; P:protein folding; P:response to endoplasmic reticulum stress; F:isomerase activity	-	PTHR18929 (PANTHER); PTHR18929:SF91 (PANTHER); SIGNAL_PEPTIDE (PHOBIUS); SIGNAL_PEPTIDE_H_REGION (PHOBIUS); SIGNAL_PEPTIDE_N_REGION (PHOBIUS); SIGNAL_PEPTIDE_C_REGION (PHOBIUS); NON_CYTOPLASMIC_DOMAIN (PHOBIUS); SignalP-noTM (SIGNALP_GRAM_NEGATIVE); SignalP-TM (SIGNALP_GRAM_POSITIVE); SignalP-noTM (SIGNALP_EUK); TMhelix (TMHMM)
TRINITY_DN50964_c0_g3_i1	enolase-phosphatase E1-like isoform X5	7.7e-28	0.7083	-		-	no IPS match
TRINITY_DN65417_c3_g2_i1	hypothetical protein MTR_1540s0010, partial	3.2e-05	0.71	3	F:nucleic acid binding; F:zinc ion binding; F:metal ion binding	-	no IPS match
TRINITY_DN67091_c0_g1_i1	hypothetical protein SORBIDRAFT_01g009436, partial	3.3e-27	0.905	5	F:nucleic acid binding; C:nucleus; F:aspartic-type endopeptidase activity; P:proteolysis; P:DNA integration	EC:3.4.23	no IPS match
TRINITY_DN57621_c2_g1_i1	hypothetical protein SORBIDRAFT_02g004560	1.1e-20	0.75	4	F:ubiquitin-protein transferase activity; P:SCF-dependent proteasomal ubiquitin-dependent protein catabolic process; C:SCF ubiquitin ligase complex; P:protein ubiquitination	-	no IPS match
TRINITY_DN34669_c0_g1_i1	hypothetical protein SORBIDRAFT_02g015765, partial	2.9e-31	0.613	-		-	IPR005162 (PFAM)
TRINITY_DN70316_c0_g1_i1	hypothetical protein SORBIDRAFT_03g011350	3.1e-27	0.65	3	F:nucleic acid binding; F:zinc ion binding; F:metal ion binding	-	PTHR33087 (PANTHER); PTHR33087:SF2 (PANTHER)
TRINITY_DN36942_c1_g1_i1	hypothetical protein SORBIDRAFT_03g030320	5e-24	0.768	-		-	PTHR33325:SF1 (PANTHER); PTHR33325 (PANTHER)
TRINITY_DN24061_c0_g2_i1	hypothetical protein SORBIDRAFT_03g031040	3.5e-20	0.8	-		-	no IPS match
TRINITY_DN35686_c8_g1_i1	hypothetical protein SORBIDRAFT_04g017793, partial	1.7e-19	0.604	-		-	no IPS match
TRINITY_DN60704_c1_g1_i1	hypothetical protein SORBIDRAFT_04g018075, partial	5.6e-22	0.849	5	F:nucleic acid binding; C:nucleus; F:aspartic-type endopeptidase activity; P:proteolysis; P:DNA integration	EC:3.4.23	no IPS match
TRINITY_DN45399_c0_g1_i1	hypothetical protein SORBIDRAFT_05g004635, partial	9.3e-24	0.676	-		-	no IPS match
TRINITY_DN40873_c2_g1_i1	hypothetical protein SORBIDRAFT_05g005935, partial	1.1e-21	0.601	-		-	no IPS match
TRINITY_DN70434_c0_g1_i1	hypothetical protein SORBIDRAFT_05g022610	1.3e-16	0.666	-		-	-
TRINITY_DN5494_c0_g2_i1	hypothetical protein SORBIDRAFT_06g002262, partial	5.2e-39	0.946	1	F:nucleic acid binding	-	IPR007021 (PFAM); PTHR32166 (PANTHER); IPR012337 (SUPERFAMILY)
TRINITY_DN65646_c1_g1_i1	hypothetical protein SORBIDRAFT_06g014990	9.4e-21	0.878	1	F:protein binding	-	IPR001611 (PFAM); IPR032675 (SUPERFAMILY)
TRINITY_DN22048_c0_g1_i1	hypothetical protein SORBIDRAFT_09g007400	2.2e-06	0.62	-		-	no IPS match
TRINITY_DN39510_c0_g2_i1	hypothetical protein SORBIDRAFT_10g013020	8.1e-38	0.885	2	F:DNA binding; F:protein dimerization activity	-	PTHR32166 (PANTHER); PTHR32166:SF13 (PANTHER)
TRINITY_DN45307_c2_g1_i1	hypothetical protein SORBIDRAFT_10g026363, partial	1.8e-33	0.861	5	F:nucleic acid binding; C:nucleus; F:aspartic-type endopeptidase activity; P:proteolysis; P:DNA integration	EC:3.4.23	PTHR24559:SF202 (PANTHER); PTHR24559 (PANTHER); IPR001584 (PROSITE_PROFILES); IPR012337 (SUPERFAMILY)
TRINITY_DN70350_c0_g1_i1	inhibitor of apoptosis	2.9e-28	0.822	1	F:zinc ion binding	-	no IPS match
TRINITY_DN65304_c0_g1_i1	kinase and PP2C-like domain-containing	2e-18	0.83	7	F:ATP binding; C:plasmodesma; P:serine family amino acid metabolic process; F:protein serine/threonine kinase activity; P:protein phosphorylation; P:defense response; C:plasma membrane	EC:2.7.11	no IPS match
TRINITY_DN65385_c0_g4_i1	kinesin-like calmodulin-binding homolog	5e-10	0.659	4	C:cytoskeleton; F:nucleoside-triphosphatase activity; F:binding; P:single-organism process	EC:3.6.1; EC:3.6.1.15	no IPS match
TRINITY_DN43094_c0_g1_i1	mitochondrial carrier family	1.3e-06	0.7275	4	P:transmembrane transport; C:membrane; C:integral component of membrane; P:transport	-	no IPS match
TRINITY_DN55272_c6_g1_i1	nuclear pore complex NUP54	2.9e-19	0.693	6	P:nuclear pore organization; P:NLS-bearing protein import into nucleus; F:structural constituent of nuclear pore; F:nucleocytoplasmic transporter activity; C:nuclear pore central transport channel; P:protein targeting to nuclear inner membrane	-	no IPS match
TRINITY_DN68095_c0_g1_i1	pentatricopeptide repeat-containing At2g17670-like	4.3e-25	0.787	-		-	no IPS match
TRINITY_DN61560_c1_g1_i1	pentatricopeptide repeat-containing chloroplastic-like	3.1e-12	0.845	-		-	no IPS match
TRINITY_DN47803_c1_g1_i1	phospho-2-dehydro-3-deoxyheptonate aldolase chloroplastic-like	4e-21	0.903	4	P:L-phenylalanine biosynthetic process; P:tryptophan biosynthetic process; P:tyrosine biosynthetic process; F:3-deoxy-7-phosphoheptulonate synthase activity	EC:2.5.1.54	IPR002480 (PFAM); PTHR21337:SF4 (PANTHER); IPR002480 (PANTHER); SSF51569 (SUPERFAMILY)
TRINITY_DN21153_c0_g1_i1	probable DNA helicase MCM9	9.1e-26	0.758	-		-	no IPS match
TRINITY_DN57553_c1_g1_i1	probable E3 ubiquitin- ligase RNF217	1.3e-09	0.638	4	F:ubiquitin-protein transferase activity; F:metal ion binding; C:intracellular part; P:protein ubiquitination	-	IPR018957 (PFAM); SSF57850 (SUPERFAMILY)
TRINITY_DN38144_c0_g1_i1	probable WRKY transcription factor 21	3.9e-23	0.746	5	C:transcription factor complex; F:transcription factor activity, sequence-specific DNA binding; P:regulation of transcription, DNA-templated; F:sequence-specific DNA binding; P:regulation of transcription, DNA-templated	-	PTHR31282 (PANTHER); PTHR31282:SF31 (PANTHER)
TRINITY_DN53150_c4_g1_i1	probable cellulose synthase A catalytic subunit 6 [UDP-forming] isoform X1	3.2e-40	0.991	9	F:zinc ion binding; C:integral component of membrane; F:cellulose synthase (UDP-forming) activity; P:UDP-glucose metabolic process; P:cellulose biosynthetic process; P:cell wall organization; P:starch metabolic process; C:plasma membrane; P:sucrose metabolic process	EC:2.4.1.12; EC:2.4.1	IPR005150 (PFAM); PTHR13301:SF42 (PANTHER); PTHR13301 (PANTHER)
TRINITY_DN45355_c1_g1_i1	probable disease resistance RPP8 4-like	9.5e-09	0.673	3	F:guiding stereospecific synthesis activity; P:regulation of catalytic activity; P:phenylpropanoid biosynthetic process	-	-
TRINITY_DN45102_c0_g1_i1	probable galacturonosyltransferase 7	1.1e-29	0.832	8	F:polygalacturonate 4-alpha-galacturonosyltransferase activity; C:integral component of membrane; P:pectin biosynthetic process; C:Golgi membrane; P:cell wall organization; P:starch metabolic process; P:sucrose metabolic process; P:nucleotide metabolic process	EC:2.4.1.43	no IPS match
TRINITY_DN56519_c10_g1_i1	probable leucine-rich repeat receptor kinase At1g35710	5.8e-15	0.705	4	P:serine family amino acid metabolic process; P:phosphorylation; F:protein serine/threonine kinase activity; C:plasma membrane	EC:2.7.11	PTHR27000 (PANTHER); IPR032675 (SUPERFAMILY)
TRINITY_DN56975_c6_g1_i1	probable polyol transporter 4	9.5e-10	0.835	6	C:integral component of plasma membrane; P:proton transport; F:sugar:proton symporter activity; P:glucose import; F:glucose transmembrane transporter activity; P:glucose transmembrane transport	-	no IPS match
TRINITY_DN61583_c2_g1_i1	probable serine threonine- kinase WNK3	1.6e-16	0.8075	5	C:cytosol; P:serine family amino acid metabolic process; F:protein serine/threonine kinase activity; P:protein phosphorylation; P:intracellular signal transduction	EC:2.7.11	no IPS match
TRINITY_DN64438_c2_g12_i1	probable serine threonine- kinase WNK8	6.8e-24	0.891	6	F:ATP binding; C:cytosol; P:serine family amino acid metabolic process; F:protein serine/threonine kinase activity; P:protein phosphorylation; P:intracellular signal transduction	EC:2.7.11	PTHR13902 (PANTHER); PTHR13902:SF49 (PANTHER)
TRINITY_DN47000_c2_g2_i1	receptor kinase At4g00960 isoform X1	2.7e-17	0.794	4	F:nucleotide binding; F:ATP binding; F:protein kinase activity; P:protein phosphorylation	-	-
TRINITY_DN12835_c0_g1_i1	ribonuclease H At1g65750	1.1e-05	0.65	-		-	no IPS match
TRINITY_DN13840_c0_g1_i1	ribonuclease H At1g65750	6.8e-11	0.564	-		-	IPR026960 (PFAM)
TRINITY_DN6066_c0_g1_i1	ribonuclease H At1g65750	5.5e-14	0.619	-		-	no IPS match
TRINITY_DN64143_c2_g2_i1	serine carboxypeptidase-like 50	2e-40	0.881	2	F:serine-type carboxypeptidase activity; P:proteolysis involved in cellular protein catabolic process	EC:3.4.21; EC:3.4.16	IPR001563 (PFAM); PTHR11802:SF58 (PANTHER); IPR001563 (PANTHER); IPR029058 (SUPERFAMILY)
TRINITY_DN38251_c1_g1_i1	transcription factor RF2a-like isoform X1	0.00084	0.78	-		-	no IPS match
TRINITY_DN67244_c0_g1_i1	transcription factor bHLH91-like	7e-20	0.928	2	F:DNA binding; F:protein dimerization activity	-	-
TRINITY_DN54783_c1_g1_i1	transparent testa 12	1e-16	0.7733	4	P:drug transmembrane transport; F:antiporter activity; C:integral component of membrane; F:drug transmembrane transporter activity	-	no IPS match
TRINITY_DN63943_c3_g9_i1	transport SEC16A homolog	4.2e-18	0.8378	2	C:Golgi membrane; P:COPII vesicle coating	-	no IPS match
TRINITY_DN63568_c4_g1_i1	transposon Tf2-1 poly	9.3e-09	0.535	2	F:aspartic-type endopeptidase activity; P:proteolysis	-	no IPS match
TRINITY_DN60488_c3_g1_i1	transposon Tf2-1 poly isoform X1	1.1e-23	0.765	-		-	PTHR10178:SF309 (PANTHER); PTHR10178 (PANTHER); SSF56672 (SUPERFAMILY)
TRINITY_DN39409_c3_g1_i1	transposon Ty3-G Gag-Pol poly	6.1e-24	0.769	3	F:nucleic acid binding; C:nucleus; P:DNA integration	-	no IPS match
TRINITY_DN54121_c2_g1_i1	transposon Ty3-G Gag-Pol poly	2.7e-40	0.977	4	F:nucleic acid binding; F:aspartic-type endopeptidase activity; P:proteolysis; P:DNA integration	EC:3.4.23	PTHR24559 (PANTHER); PTHR24559:SF202 (PANTHER); SSF56672 (SUPERFAMILY)
TRINITY_DN49184_c3_g1_i1	tropinone reductase 2	1.3e-22	0.829	2	F:oxidoreductase activity; P:oxidation-reduction process	-	IPR002347 (PFAM); IPR016040 (SUPERFAMILY)
TRINITY_DN56722_c0_g2_i1	tyrosine-sulfated glycopeptide receptor 1-like	1.5e-28	0.865	5	F:ATP binding; C:integral component of membrane; P:serine family amino acid metabolic process; F:protein serine/threonine kinase activity; P:protein phosphorylation	EC:2.7.11	IPR025875 (PFAM); PTHR27000 (PANTHER); PTHR27000:SF69 (PANTHER); IPR032675 (SUPERFAMILY)
TRINITY_DN56722_c2_g2_i1	tyrosine-sulfated glycopeptide receptor 1-like	1.7e-32	0.897	5	F:ATP binding; C:integral component of membrane; P:serine family amino acid metabolic process; F:protein serine/threonine kinase activity; P:protein phosphorylation	EC:2.7.11	PTHR27000 (PANTHER); PTHR27000:SF209 (PANTHER); IPR032675 (SUPERFAMILY)
TRINITY_DN4190_c1_g1_i1	uncharacterized membrane YMR155W-like	5.7e-16	0.735	1	C:membrane	-	IPR010658 (PFAM); PTHR21576 (PANTHER); PTHR21576:SF26 (PANTHER)
TRINITY_DN52943_c2_g1_i1	uncharacterized mitochondrial g00810-like	6.5e-38	0.892	2	F:nucleic acid binding; P:DNA integration	-	PTHR11439:SF166 (PANTHER); PTHR11439 (PANTHER)
TRINITY_DN65038_c2_g1_i1	uncharacterized mitochondrial g00810-like	2.3e-28	0.762	2	F:nucleic acid binding; P:DNA integration	-	IPR013103 (PFAM)
TRINITY_DN27900_c0_g1_i1	uncharacterized protein LOC100272391	6.2e-40	0.946	-		-	IPR010341 (PFAM); PTHR31928:SF6 (PANTHER); PTHR31928 (PANTHER)
TRINITY_DN62605_c7_g1_i1	uncharacterized protein LOC100272789	4e-20	0.799	2	C:integral component of membrane; C:vacuolar membrane	-	SIGNAL_PEPTIDE_H_REGION (PHOBIUS); NON_CYTOPLASMIC_DOMAIN (PHOBIUS); SIGNAL_PEPTIDE_C_REGION (PHOBIUS); SIGNAL_PEPTIDE (PHOBIUS); SIGNAL_PEPTIDE_N_REGION (PHOBIUS); TMhelix (TMHMM)
TRINITY_DN7636_c0_g1_i1	uncharacterized protein LOC100273095 precursor	3.1e-18	0.75	1	F:carboxypeptidase activity	-	no IPS match
TRINITY_DN51194_c4_g1_i1	zinc finger MYM-type 1-like	6.1e-40	0.935	5	F:DNA binding; C:cytoplasm; C:nucleoplasm; F:RNA polymerase II transcription factor activity, sequence-specific DNA binding; P:regulation of transcription from RNA polymerase II promoter	-	PTHR11697 (PANTHER); PTHR11697:SF113 (PANTHER)
TRINITY_DN60881_c2_g1_i1	zinc finger MYM-type 1-like	1.2e-35	0.818	6	F:DNA binding; C:cytoplasm; F:protein dimerization activity; C:nucleoplasm; F:RNA polymerase II transcription factor activity, sequence-specific DNA binding; P:regulation of transcription from RNA polymerase II promoter	-	PTHR11697:SF123 (PANTHER); PTHR11697 (PANTHER)
TRINITY_DN51315_c1_g2_i1	F-box LRR-repeat At5g41840 isoform X1	0.0003	0.6	-		-	no IPS match
TRINITY_DN5663_c0_g2_i1	FAR1-RELATED SEQUENCE 5-like	6.6e-09	0.72	1	P:regulation of transcription, DNA-templated	-	IPR031052 (PANTHER); PTHR31669:SF24 (PANTHER)
TRINITY_DN28823_c0_g2_i1	FBD-associated F-box At4g10400-like	1.7e-15	0.69	-		-	no IPS match
TRINITY_DN37083_c0_g1_i1	LOC100282775 isoform X1	2.3e-19	0.679	-		-	no IPS match
TRINITY_DN65591_c2_g2_i1	PREDICTED: uncharacterized protein LOC100277954 isoform X1	2.2e-36	0.7986	-		-	PTHR19845 (PANTHER); PTHR19845:SF7 (PANTHER)
TRINITY_DN65052_c2_g1_i1	PREDICTED: uncharacterized protein LOC101768807	1.3e-22	0.701	-		-	no IPS match
TRINITY_DN43800_c0_g1_i1	PREDICTED: uncharacterized protein LOC101785866	4.8e-14	0.738	-		-	no IPS match
TRINITY_DN65626_c2_g3_i1	PREDICTED: uncharacterized protein LOC102715688	1.7e-16	0.85	-		-	PTHR31973:SF27 (PANTHER); PTHR31973 (PANTHER)
TRINITY_DN22935_c0_g1_i1	PREDICTED: uncharacterized protein LOC103639171	2e-08	0.705	-		-	no IPS match
TRINITY_DN52945_c6_g1_i1	PREDICTED: uncharacterized protein LOC103647230	3.3e-23	0.752	-		-	no IPS match
TRINITY_DN52945_c7_g1_i1	PREDICTED: uncharacterized protein LOC103647230	3.3e-19	0.758	-		-	IPR025724 (PFAM)
TRINITY_DN64469_c8_g8_i1	PREDICTED: uncharacterized protein LOC103647230	1.8e-26	0.721	-		-	no IPS match
TRINITY_DN12289_c1_g1_i1	PREDICTED: uncharacterized protein LOC103648177	1.2e-15	0.715	-		-	no IPS match
TRINITY_DN67907_c0_g1_i1	PREDICTED: uncharacterized protein LOC103650237	8.3e-05	0.655	-		-	no IPS match
TRINITY_DN42547_c7_g1_i1	circumsporozoite -like	1.2e-07	0.645	-		-	no IPS match
TRINITY_DN35526_c0_g1_i1	craniofacial development 2-like	5.6e-29	0.77	-		-	IPR027124 (PANTHER); PTHR23227:SF41 (PANTHER); TMhelix (TMHMM)
TRINITY_DN35526_c0_g2_i1	craniofacial development 2-like	4.4e-28	0.756	-		-	IPR027124 (PANTHER); PTHR23227:SF41 (PANTHER); TMhelix (TMHMM)
TRINITY_DN60235_c4_g2_i1	cytochrome P450 71A1-like	9.6e-15	0.707	6	F:iron ion binding; C:membrane; P:secondary metabolite biosynthetic process; F:oxidoreductase activity, acting on paired donors, with incorporation or reduction of molecular oxygen, NAD(P)H as one donor, and incorporation of one atom of oxygen; P:oxidation-reduction process; F:heme binding	EC:1.14.13	PTHR24298:SF134 (PANTHER); PTHR24298 (PANTHER); IPR001128 (SUPERFAMILY)
TRINITY_DN61686_c3_g2_i1	cytochrome P450 734A6-like	2.9e-44	0.965	6	F:iron ion binding; F:oxidoreductase activity, acting on paired donors, with incorporation or reduction of molecular oxygen; C:integral component of membrane; P:oxidation-reduction process; F:monooxygenase activity; F:heme binding	-	no IPS match
TRINITY_DN51733_c1_g1_i1	dehydration-responsive element-binding 2D-like	1.5e-27	0.71	7	C:nucleus; C:transcription factor complex; F:transcription factor activity, sequence-specific DNA binding; P:positive regulation of transcription, DNA-templated; F:transcription regulatory region DNA binding; F:sequence-specific DNA binding; P:regulation of transcription, DNA-templated	-	PTHR31241 (PANTHER); SIGNAL_PEPTIDE (PHOBIUS); SIGNAL_PEPTIDE_C_REGION (PHOBIUS); SIGNAL_PEPTIDE_N_REGION (PHOBIUS); SIGNAL_PEPTIDE_H_REGION (PHOBIUS); NON_CYTOPLASMIC_DOMAIN (PHOBIUS); IPR001471 (PROSITE_PROFILES)
TRINITY_DN51733_c1_g2_i1	dehydration-responsive element-binding 2D-like	5.5e-27	0.73	7	C:nucleus; C:transcription factor complex; F:transcription factor activity, sequence-specific DNA binding; P:positive regulation of transcription, DNA-templated; F:transcription regulatory region DNA binding; F:sequence-specific DNA binding; P:regulation of transcription, DNA-templated	-	PTHR31241 (PANTHER); PTHR31241:SF2 (PANTHER); SIGNAL_PEPTIDE (PHOBIUS); SIGNAL_PEPTIDE_C_REGION (PHOBIUS); SIGNAL_PEPTIDE_H_REGION (PHOBIUS); SIGNAL_PEPTIDE_N_REGION (PHOBIUS); NON_CYTOPLASMIC_DOMAIN (PHOBIUS); IPR001471 (PROSITE_PROFILES)
TRINITY_DN51733_c1_g3_i1	dehydration-responsive element-binding 2D-like	1.5e-27	0.71	7	C:nucleus; C:transcription factor complex; F:transcription factor activity, sequence-specific DNA binding; P:positive regulation of transcription, DNA-templated; F:transcription regulatory region DNA binding; F:sequence-specific DNA binding; P:regulation of transcription, DNA-templated	-	PTHR31241 (PANTHER); SIGNAL_PEPTIDE_N_REGION (PHOBIUS); SIGNAL_PEPTIDE_H_REGION (PHOBIUS); NON_CYTOPLASMIC_DOMAIN (PHOBIUS); SIGNAL_PEPTIDE (PHOBIUS); SIGNAL_PEPTIDE_C_REGION (PHOBIUS); IPR001471 (PROSITE_PROFILES)
TRINITY_DN47132_c0_g1_i1	disease resistance RGA2-like	5.3e-37	0.851	1	F:ADP binding	-	PTHR23155 (PANTHER); PTHR23155:SF527 (PANTHER)
TRINITY_DN53436_c4_g1_i1	disease resistance RGA2-like	2.2e-26	0.791	2	F:zinc ion binding; F:ADP binding	-	PTHR23155:SF455 (PANTHER); PTHR23155 (PANTHER); SSF52047 (SUPERFAMILY)
TRINITY_DN65753_c2_g1_i1	disease resistance RGA2-like	1.2e-20	0.63	1	F:ADP binding	-	no IPS match
TRINITY_DN39337_c0_g2_i1	disease resistance RGA3	2e-13	0.719	1	F:ADP binding	-	no IPS match
TRINITY_DN69645_c0_g1_i1	disease resistance RPP13 3 isoform X2	8.7e-13	0.8563	2	C:integral component of membrane; F:ADP binding	-	no IPS match
TRINITY_DN43218_c3_g1_i1	disease resistance RPP13-like	1.2e-35	0.741	1	F:ADP binding	-	no IPS match
TRINITY_DN44777_c8_g4_i1	eukaryotic translation initiation factor 3 subunit F-like	8.2e-31	0.851	2	F:nucleic acid binding; P:DNA integration	-	no IPS match
TRINITY_DN65668_c23_g2_i1	eukaryotic translation initiation factor 3 subunit F-like	1.3e-34	0.909	2	F:nucleic acid binding; P:DNA integration	-	PTHR11439:SF185 (PANTHER); PTHR11439 (PANTHER)
TRINITY_DN38180_c3_g1_i1	histone deacetylase 19-like	1.2e-16	0.552	4	F:histone deacetylase activity; P:nitrogen compound metabolic process; C:histone deacetylase complex; P:histone deacetylation	EC:3.5.1.98	no IPS match
TRINITY_DN63237_c3_g1_i1	hypothetical protein SORBIDRAFT_01g001340	1.3e-07	0.65	-		-	SIGNAL_PEPTIDE (PHOBIUS); SIGNAL_PEPTIDE_C_REGION (PHOBIUS); NON_CYTOPLASMIC_DOMAIN (PHOBIUS); SIGNAL_PEPTIDE_H_REGION (PHOBIUS); SIGNAL_PEPTIDE_N_REGION (PHOBIUS)
TRINITY_DN65434_c3_g1_i1	hypothetical protein SORBIDRAFT_01g004640	1.4e-17	0.834	7	P:root development; C:nucleus; P:auxin polar transport; P:stem cell population maintenance; P:embryo development ending in seed dormancy; P:leaf vascular tissue pattern formation; P:cell fate specification	-	no IPS match
TRINITY_DN44188_c0_g1_i1	hypothetical protein SORBIDRAFT_01g005015, partial	5.2e-29	0.845	5	F:nucleic acid binding; P:RNA phosphodiester bond hydrolysis, endonucleolytic; F:RNA-DNA hybrid ribonuclease activity; P:regulation of RNA metabolic process; P:DNA integration	EC:3.1.30; EC:3.1; EC:3.1.26; EC:3.1.26.4	no IPS match
TRINITY_DN9617_c0_g1_i1	hypothetical protein SORBIDRAFT_01g007640	1.3e-14	0.94	5	P:flavonoid glucuronidation; F:quercetin 3-O-glucosyltransferase activity; C:intracellular membrane-bounded organelle; F:quercetin 7-O-glucosyltransferase activity; P:flavonoid biosynthetic process	EC:2.4.1	no IPS match
TRINITY_DN49755_c7_g1_i1	hypothetical protein SORBIDRAFT_02g007700	4.6e-27	0.702	1	P:developmental process	-	PTHR33889:SF1 (PANTHER); PTHR33889 (PANTHER)
TRINITY_DN65316_c2_g2_i1	hypothetical protein SORBIDRAFT_02g009070	3.8e-15	0.8567	1	C:integral component of membrane	-	no IPS match
TRINITY_DN65668_c21_g1_i1	hypothetical protein SORBIDRAFT_02g024427, partial	8.9e-21	0.948	2	F:nucleic acid binding; P:DNA integration	-	no IPS match
TRINITY_DN65668_c21_g11_i1	hypothetical protein SORBIDRAFT_02g024427, partial	8.9e-21	0.948	2	F:nucleic acid binding; P:DNA integration	-	no IPS match
TRINITY_DN65668_c21_g6_i1	hypothetical protein SORBIDRAFT_02g024427, partial	8.9e-21	0.948	2	F:nucleic acid binding; P:DNA integration	-	no IPS match
TRINITY_DN62526_c5_g3_i1	hypothetical protein SORBIDRAFT_04g003580	3.9e-40	0.936	-		-	PTHR35723 (PANTHER); PTHR35723:SF1 (PANTHER)
TRINITY_DN59592_c0_g1_i1	hypothetical protein SORBIDRAFT_04g004663, partial	6.9e-07	0.66	-		-	no IPS match
TRINITY_DN15078_c1_g1_i1	hypothetical protein SORBIDRAFT_04g006983, partial	5.2e-31	0.791	-		-	IPR029480 (PFAM); PTHR10775:SF104 (PANTHER); PTHR10775 (PANTHER)
TRINITY_DN57814_c0_g1_i1	hypothetical protein SORBIDRAFT_04g010206, partial	3.1e-37	0.721	-		-	PTHR33157 (PANTHER); PTHR33157:SF3 (PANTHER)
TRINITY_DN23084_c0_g1_i1	hypothetical protein SORBIDRAFT_04g020530	2.6e-24	0.946	-		-	IPR008480 (PFAM); PTHR33450 (PANTHER); PTHR33450:SF2 (PANTHER)
TRINITY_DN51174_c4_g1_i1	hypothetical protein SORBIDRAFT_05g002620	6.5e-36	0.881	-		-	IPR002885 (TIGRFAM); IPR002885 (PFAM); PTHR24015 (PANTHER); IPR002885 (PROSITE_PROFILES); IPR002885 (PROSITE_PROFILES)
TRINITY_DN69182_c0_g1_i1	hypothetical protein SORBIDRAFT_05g024303, partial	4.9e-20	0.74	1	F:nucleic acid binding	-	no IPS match
TRINITY_DN60650_c3_g1_i1	hypothetical protein SORBIDRAFT_05g025990	2.7e-05	0.71	2	P:lipid metabolic process; F:hydrolase activity	-	PTHR21493 (PANTHER); PTHR21493:SF147 (PANTHER)
TRINITY_DN56669_c2_g1_i1	hypothetical protein SORBIDRAFT_06g001503, partial	1.3e-06	0.6011	2	F:nucleic acid binding; P:DNA integration	-	no IPS match
TRINITY_DN66248_c0_g1_i1	hypothetical protein SORBIDRAFT_06g004067, partial	9.9e-11	0.6725	3	F:nucleic acid binding; F:aspartic-type endopeptidase activity; P:proteolysis	-	no IPS match
TRINITY_DN60842_c3_g3_i1	hypothetical protein SORBIDRAFT_06g025765, partial	1.1e-28	0.857	3	C:mitochondrion; F:double-stranded DNA binding; P:regulation of transcription, DNA-templated	-	IPR003690 (PFAM); PTHR13068 (PANTHER); PTHR13068:SF17 (PANTHER)
TRINITY_DN32481_c4_g1_i1	hypothetical protein SORBIDRAFT_06g027160	3e-25	0.763	-		-	PTHR33116 (PANTHER); PTHR33116:SF4 (PANTHER)
TRINITY_DN57623_c2_g1_i1	hypothetical protein SORBIDRAFT_07g003556, partial	0.00016	0.54	-		-	no IPS match
TRINITY_DN5307_c0_g1_i1	hypothetical protein SORBIDRAFT_07g004013, partial	1.6e-27	0.725	-		-	no IPS match
TRINITY_DN55951_c3_g1_i1	hypothetical protein SORBIDRAFT_07g021667	3.5e-33	0.702	-		-	no IPS match
TRINITY_DN43702_c0_g1_i1	hypothetical protein SORBIDRAFT_08g007980	9.8e-41	0.863	4	F:nucleic acid binding; P:RNA phosphodiester bond hydrolysis, endonucleolytic; F:RNA-DNA hybrid ribonuclease activity; P:regulation of RNA metabolic process	EC:3.1.30; EC:3.1; EC:3.1.26; EC:3.1.26.4	PTHR24559 (PANTHER); SSF56672 (SUPERFAMILY)
TRINITY_DN70231_c0_g1_i1	hypothetical protein SORBIDRAFT_08g016444, partial	1.7e-31	0.835	4	F:nucleic acid binding; F:zinc ion binding; F:aspartic-type endopeptidase activity; P:proteolysis	EC:3.4.23	PTHR10178:SF283 (PANTHER); PTHR10178 (PANTHER)
TRINITY_DN55421_c0_g4_i1	hypothetical protein SORBIDRAFT_10g001106	6.7e-20	0.804	1	F:zinc ion binding	-	no IPS match
TRINITY_DN59692_c2_g1_i1	hypothetical protein SORBIDRAFT_10g009865, partial	5.1e-06	0.48	-		-	no IPS match
TRINITY_DN61385_c4_g4_i1	hypothetical protein SORBIDRAFT_10g030520	1.8e-06	0.78	-		-	no IPS match
TRINITY_DN61385_c4_g5_i1	hypothetical protein SORBIDRAFT_10g030520	3.6e-07	0.8	-		-	no IPS match
TRINITY_DN12974_c0_g1_i1	intracellular transport USO1-like	5.8e-05	0.81	-		-	SIGNAL_PEPTIDE (PHOBIUS); NON_CYTOPLASMIC_DOMAIN (PHOBIUS); SIGNAL_PEPTIDE_N_REGION (PHOBIUS); SIGNAL_PEPTIDE_H_REGION (PHOBIUS); SIGNAL_PEPTIDE_C_REGION (PHOBIUS)
TRINITY_DN62453_c7_g1_i1	malonyl- :anthocyanidin 5-O-glucoside-6 -O-malonyltransferase-like	2.4e-21	0.832	2	F:transferase activity, transferring acyl groups other than amino-acyl groups; P:metabolic process	-	PTHR31625 (PANTHER); PTHR31625:SF7 (PANTHER)
TRINITY_DN34400_c0_g1_i1	mitochondrial-like	3.4e-34	0.865	-		-	IPR002885 (TIGRFAM); IPR002885 (PFAM); PTHR24015 (PANTHER); IPR002885 (PROSITE_PROFILES); IPR002885 (PROSITE_PROFILES)
TRINITY_DN34400_c0_g2_i1	mitochondrial-like	5.4e-34	0.865	-		-	IPR002885 (TIGRFAM); IPR002885 (PFAM); PTHR24015:SF874 (PANTHER); PTHR24015 (PANTHER); IPR002885 (PROSITE_PROFILES); IPR002885 (PROSITE_PROFILES)
TRINITY_DN46793_c1_g4_i1	nuclease HARBI1 isoform X1	2e-12	0.678	-		-	no IPS match
TRINITY_DN57461_c4_g4_i1	nudix hydrolase 13 isoform X1	2e-17	0.92	2	P:metabolic process; F:hydrolase activity	-	PTHR12629 (PANTHER); PTHR12629:SF13 (PANTHER); SIGNAL_PEPTIDE_C_REGION (PHOBIUS); SIGNAL_PEPTIDE_H_REGION (PHOBIUS); NON_CYTOPLASMIC_DOMAIN (PHOBIUS); SIGNAL_PEPTIDE_N_REGION (PHOBIUS); SIGNAL_PEPTIDE (PHOBIUS); SignalP-TM (SIGNALP_GRAM_POSITIVE)
TRINITY_DN63835_c3_g2_i1	omega-hydroxypalmitate O-feruloyl transferase-like	6.4e-39	0.922	2	F:transferase activity, transferring acyl groups other than amino-acyl groups; P:metabolic process	-	IPR003480 (PFAM); PTHR31642 (PANTHER); PTHR31642:SF10 (PANTHER)
TRINITY_DN63835_c3_g3_i1	omega-hydroxypalmitate O-feruloyl transferase-like	3.9e-40	0.937	2	F:transferase activity, transferring acyl groups other than amino-acyl groups; P:metabolic process	-	IPR003480 (PFAM); PTHR31642:SF10 (PANTHER); PTHR31642 (PANTHER)
TRINITY_DN40147_c2_g2_i1	pentatricopeptide repeat-containing At3g29230-like	1.4e-39	0.866	-		-	IPR002885 (PFAM); IPR002885 (PFAM); IPR002885 (TIGRFAM); PTHR24015:SF832 (PANTHER); PTHR24015 (PANTHER)
TRINITY_DN62098_c0_g1_i1	pentatricopeptide repeat-containing At5g44230	3.2e-41	0.848	1	F:zinc ion binding	-	IPR002885 (PFAM); IPR002885 (TIGRFAM); PTHR24015:SF264 (PANTHER); PTHR24015 (PANTHER)
TRINITY_DN62098_c0_g2_i1	pentatricopeptide repeat-containing At5g44230	3.5e-38	0.834	1	F:zinc ion binding	-	IPR002885 (PFAM); IPR002885 (TIGRFAM); PTHR24015 (PANTHER); PTHR24015:SF264 (PANTHER)
TRINITY_DN57781_c1_g1_i1	pentatricopeptide repeat-containing mitochondrial	1e-21	0.8	3	C:nucleus; F:RNA binding; C:mitochondrion	-	PTHR24015 (PANTHER); PTHR24015:SF822 (PANTHER); SIGNAL_PEPTIDE_H_REGION (PHOBIUS); SIGNAL_PEPTIDE (PHOBIUS); SIGNAL_PEPTIDE_C_REGION (PHOBIUS); SIGNAL_PEPTIDE_N_REGION (PHOBIUS); NON_CYTOPLASMIC_DOMAIN (PHOBIUS); SignalP-noTM (SIGNALP_EUK)
TRINITY_DN59262_c3_g2_i1	peroxisomal membrane PEX14-like isoform X5	1.9e-22	0.875	3	C:peroxisomal membrane; C:integral component of membrane; P:protein import into peroxisome matrix, docking	-	no IPS match
TRINITY_DN8192_c0_g1_i1	phosphatase 1E-like	5e-14	0.85	-		-	no IPS match
TRINITY_DN37942_c0_g1_i1	phosphoenolpyruvate carboxylase kinase 2-like	1.5e-40	0.931	12	C:nucleus; F:ATP binding; F:calmodulin binding; P:abscisic acid-activated signaling pathway; C:cytoplasm; P:protein autophosphorylation; F:calmodulin-dependent protein kinase activity; P:serine family amino acid metabolic process; P:peptidyl-serine phosphorylation; C:plasma membrane; P:intracellular signal transduction; F:calcium-dependent protein serine/threonine kinase activity	EC:2.7.11; EC:2.7.11.17	PTHR24349 (PANTHER); PTHR24349:SF148 (PANTHER); IPR011009 (SUPERFAMILY)
TRINITY_DN37942_c0_g2_i1	phosphoenolpyruvate carboxylase kinase 2-like	1.5e-40	0.931	12	C:nucleus; F:ATP binding; F:calmodulin binding; P:abscisic acid-activated signaling pathway; C:cytoplasm; P:protein autophosphorylation; F:calmodulin-dependent protein kinase activity; P:serine family amino acid metabolic process; P:peptidyl-serine phosphorylation; C:plasma membrane; P:intracellular signal transduction; F:calcium-dependent protein serine/threonine kinase activity	EC:2.7.11; EC:2.7.11.17	PTHR24349 (PANTHER); PTHR24349:SF148 (PANTHER); IPR011009 (SUPERFAMILY)
TRINITY_DN38664_c0_g1_i1	pleiotropic drug resistance 3-like	2.5e-05	0.448	10	F:nucleotide binding; F:ATPase activity; F:ATP binding; F:ATPase activity, coupled to transmembrane movement of substances; P:transmembrane transport; P:metabolic process; C:membrane; C:integral component of membrane; P:transport; C:plasma membrane	-	no IPS match
TRINITY_DN25254_c0_g1_i1	predicted protein	2.1e-13	0.66	-		-	PF03571 (PFAM); PTHR23422 (PANTHER); PTHR23422:SF11 (PANTHER)
TRINITY_DN40073_c0_g2_i1	predicted protein	1.5e-05	0.59	3	F:pyridoxal phosphate binding; C:cytoplasm; P:cysteine biosynthetic process from serine	-	no IPS match
TRINITY_DN54013_c3_g1_i1	probable LRR receptor-like serine threonine- kinase At3g47570	5.4e-17	0.744	4	F:ATP binding; C:integral component of membrane; F:protein kinase activity; P:protein phosphorylation	-	PTHR27000:SF65 (PANTHER); PTHR27000 (PANTHER); SIGNAL_PEPTIDE_N_REGION (PHOBIUS); NON_CYTOPLASMIC_DOMAIN (PHOBIUS); SIGNAL_PEPTIDE_H_REGION (PHOBIUS); SIGNAL_PEPTIDE_C_REGION (PHOBIUS); SIGNAL_PEPTIDE (PHOBIUS); SignalP-noTM (SIGNALP_EUK); SignalP-noTM (SIGNALP_GRAM_NEGATIVE); SignalP-TM (SIGNALP_GRAM_POSITIVE)
TRINITY_DN66109_c0_g1_i1	probable LRR receptor-like serine threonine- kinase At4g08850	5.8e-34	0.737	5	F:ATP binding; F:protein binding; C:integral component of membrane; F:protein kinase activity; P:protein phosphorylation	-	PR00019 (PRINTS); IPR001611 (PFAM); PTHR27000 (PANTHER); PTHR27000:SF36 (PANTHER); IPR032675 (SUPERFAMILY)
TRINITY_DN53823_c0_g1_i1	probable aquaporin TIP1-2	2.1e-36	0.944	9	C:integral component of plasma membrane; C:plant-type vacuole membrane; P:water transport; F:glycerol channel activity; P:cellular water homeostasis; P:glycerol transport; P:ion transmembrane transport; C:central vacuole; F:water channel activity	-	IPR000425 (PFAM); PTHR19139:SF55 (PANTHER); IPR000425 (PANTHER); SIGNAL_PEPTIDE (PHOBIUS); SIGNAL_PEPTIDE_N_REGION (PHOBIUS); SIGNAL_PEPTIDE_H_REGION (PHOBIUS); SIGNAL_PEPTIDE_C_REGION (PHOBIUS); NON_CYTOPLASMIC_DOMAIN (PHOBIUS); IPR023271 (SUPERFAMILY); TMhelix (TMHMM)
TRINITY_DN53823_c0_g3_i1	probable aquaporin TIP1-2	2.1e-36	0.944	9	C:integral component of plasma membrane; C:plant-type vacuole membrane; P:water transport; F:glycerol channel activity; P:cellular water homeostasis; P:glycerol transport; P:ion transmembrane transport; C:central vacuole; F:water channel activity	-	IPR000425 (PFAM); PTHR19139:SF55 (PANTHER); IPR000425 (PANTHER); SIGNAL_PEPTIDE_N_REGION (PHOBIUS); SIGNAL_PEPTIDE (PHOBIUS); SIGNAL_PEPTIDE_C_REGION (PHOBIUS); SIGNAL_PEPTIDE_H_REGION (PHOBIUS); NON_CYTOPLASMIC_DOMAIN (PHOBIUS); IPR023271 (SUPERFAMILY); TMhelix (TMHMM)
TRINITY_DN5519_c0_g2_i1	probable phosphatase 2C 12 isoform X1	6.6e-05	0.688	-		-	no IPS match
TRINITY_DN60958_c4_g1_i1	probable receptor kinase At5g39030-like	3.5e-36	0.899	3	F:ATP binding; F:protein kinase activity; P:protein phosphorylation	-	IPR001245 (PFAM); PTHR27009 (PANTHER); PTHR27009:SF16 (PANTHER); IPR011009 (SUPERFAMILY)
TRINITY_DN60976_c0_g1_i1	probable ribosome-binding factor chloroplastic	5e-36	0.996	2	C:chloroplast; P:rRNA processing	-	IPR000238 (PRODOM); IPR023799 (SUPERFAMILY)
TRINITY_DN64438_c2_g18_i1	probable serine threonine- kinase WNK8	6.8e-24	0.891	6	F:ATP binding; C:cytosol; P:serine family amino acid metabolic process; F:protein serine/threonine kinase activity; P:protein phosphorylation; P:intracellular signal transduction	EC:2.7.11	PTHR13902 (PANTHER); PTHR13902:SF49 (PANTHER)
TRINITY_DN57543_c2_g1_i1	pumilio homolog 24	2.5e-13	0.837	3	P:regulation of translation; F:mRNA binding; C:nucleolus	-	TRANSMEMBRANE (PHOBIUS); CYTOPLASMIC_DOMAIN (PHOBIUS); NON_CYTOPLASMIC_DOMAIN (PHOBIUS); TMhelix (TMHMM)
TRINITY_DN46378_c0_g1_i1	receptor kinase At3g47110	1.2e-14	0.798	5	F:ATP binding; C:integral component of membrane; P:serine family amino acid metabolic process; F:protein serine/threonine kinase activity; P:protein phosphorylation	EC:2.7.11	CYTOPLASMIC_DOMAIN (PHOBIUS); TRANSMEMBRANE (PHOBIUS); NON_CYTOPLASMIC_DOMAIN (PHOBIUS); TMhelix (TMHMM)
TRINITY_DN12835_c0_g2_i1	ribonuclease H At1g65750	6.7e-06	0.7	-		-	no IPS match
TRINITY_DN34285_c1_g1_i1	ribonuclease H At1g65750	6.1e-19	0.643	-		-	no IPS match
TRINITY_DN66401_c0_g1_i1	ribonuclease H At1g65750	0.00021	0.59	-		-	no IPS match
TRINITY_DN790_c0_g1_i1	ribonuclease H At1g65750	6.3e-30	0.647	-		-	PTHR19446 (PANTHER); PTHR19446:SF373 (PANTHER)
TRINITY_DN48092_c3_g1_i1	shikimate O-hydroxycinnamoyltransferase	1.7e-39	0.795	2	F:transferase activity, transferring acyl groups other than amino-acyl groups; P:metabolic process	-	PTHR31642:SF16 (PANTHER); PTHR31642 (PANTHER)
TRINITY_DN54846_c3_g1_i1	signal recognition particle receptor subunit beta-like	1.9e-20	0.985	7	F:GTP binding; P:SRP-dependent cotranslational protein targeting to membrane; P:small GTPase mediated signal transduction; C:integral component of membrane; C:signal recognition particle receptor complex; F:signal recognition particle binding; C:signal recognition particle, endoplasmic reticulum targeting	-	IPR019009 (PFAM); PTHR11485:SF32 (PANTHER); PTHR11485 (PANTHER); IPR027417 (SUPERFAMILY)
TRINITY_DN60277_c2_g1_i1	tRNA (adenine(58)-N(1))-methyltransferase catalytic subunit TRMT61A	3.6e-25	0.928	4	C:nucleus; C:tRNA (m1A) methyltransferase complex; F:tRNA (adenine-N1-)-methyltransferase activity; P:tRNA methylation	EC:2.1.1	IPR014816 (PFAM); PTHR12133:SF2 (PANTHER); PTHR12133 (PANTHER); IPR014816 (PROSITE_PROFILES); IPR029063 (SUPERFAMILY)
TRINITY_DN63943_c1_g1_i1	transport SEC16A homolog	1.5e-20	0.69	2	C:Golgi membrane; P:COPII vesicle coating	-	no IPS match
TRINITY_DN26100_c0_g1_i1	transposon Tf2-1 poly isoform X1	4.5e-32	0.818	-		-	SSF56672 (SUPERFAMILY)
TRINITY_DN45307_c3_g1_i1	transposon Ty3-G Gag-Pol poly	2.4e-39	0.958	5	F:nucleic acid binding; C:nucleus; F:aspartic-type endopeptidase activity; P:proteolysis; P:DNA integration	EC:3.4.23	PTHR24559 (PANTHER); PTHR24559:SF202 (PANTHER); SSF56672 (SUPERFAMILY)
TRINITY_DN65214_c4_g3_i1	transposon Ty3-G Gag-Pol poly	1.5e-35	0.925	4	F:nucleic acid binding; F:aspartic-type endopeptidase activity; P:proteolysis; P:DNA integration	EC:3.4.23	PTHR24559 (PANTHER); PTHR24559:SF202 (PANTHER)
TRINITY_DN860_c0_g1_i1	transposon Ty3-G Gag-Pol poly	1.1e-35	0.935	5	F:nucleic acid binding; C:nucleus; F:aspartic-type endopeptidase activity; P:proteolysis; P:DNA integration	EC:3.4.23	PTHR24559 (PANTHER); PTHR24559:SF202 (PANTHER); IPR012337 (SUPERFAMILY)
TRINITY_DN65740_c0_g1_i1	ubiquitin carboxyl-terminal hydrolase isozyme L3-like	2e-17	0.976	4	F:thiol-dependent ubiquitin-specific protease activity; P:protein deubiquitination; C:cytoplasm; P:ubiquitin-dependent protein catabolic process	EC:3.4; EC:3.4.19.12	no IPS match
TRINITY_DN50528_c5_g2_i1	uncharacterized mitochondrial g00810-like	6.7e-12	0.777	2	F:nucleic acid binding; P:DNA integration	-	no IPS match
TRINITY_DN53446_c2_g4_i1	uncharacterized protein LOC100275906	3.2e-15	0.887	2	C:plasmodesma; C:integral component of membrane	-	PTHR33287:SF1 (PANTHER); PTHR33287 (PANTHER)
TRINITY_DN33769_c1_g1_i1	uncharacterized protein LOC100277396	4.3e-05	0.572	-		-	no IPS match
TRINITY_DN44258_c1_g1_i1	uncharacterized protein LOC100278059	0.00074	0.71	2	C:membrane; C:integral component of membrane	-	TRANSMEMBRANE (PHOBIUS); SIGNAL_PEPTIDE_C_REGION (PHOBIUS); CYTOPLASMIC_DOMAIN (PHOBIUS); SIGNAL_PEPTIDE_H_REGION (PHOBIUS); SIGNAL_PEPTIDE_N_REGION (PHOBIUS); SIGNAL_PEPTIDE (PHOBIUS); NON_CYTOPLASMIC_DOMAIN (PHOBIUS); TMhelix (TMHMM); TMhelix (TMHMM)
TRINITY_DN61466_c1_g4_i1	uncharacterized protein LOC100381922	2.3e-24	0.885	2	P:stomatal closure; P:response to water deprivation	-	no IPS match
TRINITY_DN31876_c1_g1_i1	uncharacterized protein LOC100382981	2.7e-10	0.8425	-		-	no IPS match
TRINITY_DN67410_c0_g1_i1	wall-associated receptor kinase-like 16	1.2e-11	0.638	4	C:membrane; F:protein kinase activity; F:binding; P:cellular process	-	no IPS match
TRINITY_DN50438_c3_g1_i1	zinc finger MYM-type 1-like	3.2e-14	0.6367	1	C:intracellular part	-	SIGNAL_PEPTIDE (PHOBIUS); SIGNAL_PEPTIDE_H_REGION (PHOBIUS); NON_CYTOPLASMIC_DOMAIN (PHOBIUS); SIGNAL_PEPTIDE_C_REGION (PHOBIUS); SIGNAL_PEPTIDE_N_REGION (PHOBIUS)
TRINITY_DN70186_c0_g1_i1	DEAD-box ATP-dependent RNA helicase 7-like	6.2e-09	0.732	-		-	no IPS match
TRINITY_DN55903_c2_g5_i1	EARLY RESPONSIVE TO DEHYDRATION 15-like	8.6e-15	0.645	-		-	no IPS match
TRINITY_DN59245_c0_g2_i1	F-box At5g50450	1.3e-15	0.6786	-		-	PTHR12298 (PANTHER); PTHR12298:SF20 (PANTHER)
TRINITY_DN48516_c3_g1_i1	F-box FBD LRR-repeat At1g13570	7.3e-24	0.698	-		-	no IPS match
TRINITY_DN64916_c2_g6_i1	F-box kelch-repeat At2g44130-like	4.7e-38	0.915	-		-	no IPS match
TRINITY_DN15887_c0_g1_i1	ML domain isoform X2	4.7e-09	0.6	-		-	no IPS match
TRINITY_DN47529_c1_g2_i1	MORC family CW-type zinc finger 3-like isoform X2	9e-41	0.963	-		-	PF13589 (PFAM); PTHR23336 (PANTHER); IPR003594 (SUPERFAMILY)
TRINITY_DN30451_c1_g1_i1	Os11g0557400	4.5e-09	0.74	-		-	PTHR33074 (PANTHER); PTHR33074:SF8 (PANTHER)
TRINITY_DN34384_c2_g1_i1	PREDICTED: LOW QUALITY PROTEIN: uncharacterized protein LOC103628087	1e-15	0.619	-		-	no IPS match
TRINITY_DN54371_c4_g2_i1	PREDICTED: uncharacterized protein LOC101759482	1.7e-22	0.729	-		-	PTHR33165:SF2 (PANTHER); PTHR33165 (PANTHER)
TRINITY_DN21184_c2_g1_i1	PREDICTED: uncharacterized protein LOC103633960	4.7e-06	0.6871	-		-	no IPS match
TRINITY_DN14196_c0_g1_i1	PREDICTED: uncharacterized protein LOC103634580	1.4e-29	0.671	-		-	no IPS match
TRINITY_DN43365_c0_g1_i1	PREDICTED: uncharacterized protein LOC103647131 isoform X1	4.8e-21	0.941	-		-	no IPS match
TRINITY_DN27682_c0_g1_i1	PREDICTED: uncharacterized protein LOC103647230	6.1e-31	0.844	-		-	CYTOPLASMIC_DOMAIN (PHOBIUS); NON_CYTOPLASMIC_DOMAIN (PHOBIUS); TRANSMEMBRANE (PHOBIUS)
TRINITY_DN12496_c0_g1_i1	PREDICTED: uncharacterized protein LOC103651863	0.00023	0.67	-		-	no IPS match
TRINITY_DN36200_c0_g1_i1	PREDICTED: uncharacterized protein LOC106804531	0.00084	0.69	-		-	no IPS match
TRINITY_DN14676_c0_g1_i1	SULFUR DEFICIENCY-INDUCED 1-like	4.1e-10	0.48	-		-	no IPS match
TRINITY_DN39531_c0_g1_i1	cyanidin 3-O-rutinoside 5-O-glucosyltransferase-like	1.2e-14	0.718	5	P:flavonoid glucuronidation; F:quercetin 3-O-glucosyltransferase activity; C:intracellular membrane-bounded organelle; F:quercetin 7-O-glucosyltransferase activity; P:flavonoid biosynthetic process	EC:2.4.1	PTHR11926:SF387 (PANTHER); IPR002213 (PANTHER); SignalP-TM (SIGNALP_GRAM_POSITIVE)
TRINITY_DN7816_c0_g1_i1	cyclin-dependent kinase F-4-like	5.7e-29	0.761	3	F:ATP binding; F:protein kinase activity; P:protein phosphorylation	-	no IPS match
TRINITY_DN4141_c0_g2_i1	cytochrome P450 76M5-like	5.1e-33	0.754	6	F:iron ion binding; C:membrane; P:secondary metabolite biosynthetic process; F:oxidoreductase activity, acting on paired donors, with incorporation or reduction of molecular oxygen, NAD(P)H as one donor, and incorporation of one atom of oxygen; P:oxidation-reduction process; F:heme binding	EC:1.14.13	PTHR24298 (PANTHER); PTHR24298:SF124 (PANTHER)
TRINITY_DN57261_c0_g3_i1	delta(1)-pyrroline-2-carboxylate reductase	3e-38	0.913	1	C:chloroplast	-	IPR003462 (PFAM); IPR016040 (SUPERFAMILY)
TRINITY_DN18926_c1_g1_i1	disease resistance RGA1 isoform X2	7.6e-27	0.756	-		-	SSF52047 (SUPERFAMILY)
TRINITY_DN54029_c2_g1_i1	disease resistance RGA1-like	5.4e-12	0.615	-		-	IPR032675 (SUPERFAMILY)
TRINITY_DN65741_c3_g2_i1	disease resistance RGA2-like	2.2e-32	0.854	1	F:ADP binding	-	TMhelix (TMHMM)
TRINITY_DN41189_c0_g1_i1	disease resistance RGA3	4.4e-25	0.598	1	F:ADP binding	-	no IPS match
TRINITY_DN63404_c6_g1_i1	disease resistance RGA4	3.5e-14	0.919	2	F:DNA binding; F:ADP binding	-	no IPS match
TRINITY_DN38822_c1_g1_i1	disease resistance RPM1-like	9.9e-19	0.747	1	F:ADP binding	-	PTHR23155 (PANTHER); PTHR23155:SF529 (PANTHER)
TRINITY_DN56000_c2_g3_i1	disease resistance RPP13 3	1.5e-38	0.725	1	F:ADP binding	-	IPR002182 (PFAM); PTHR23155 (PANTHER); PTHR23155:SF537 (PANTHER); IPR027417 (SUPERFAMILY)
TRINITY_DN54088_c1_g1_i1	fructose-bisphosphate cytoplasmic isozyme 1-like	5.6e-38	0.91	16	P:gluconeogenesis; P:response to salt stress; P:inositol metabolic process; P:pentose-phosphate shunt; P:glycolytic process; P:mannose metabolic process; P:response to cadmium ion; P:fructose metabolic process; F:fructose-bisphosphate aldolase activity; P:response to cytokinin; C:plasma membrane; C:plasmodesma; F:copper ion binding; C:mitochondrion; C:cytosol; P:carbon utilization	EC:4.1.2.13	IPR000741 (PFAM); PTHR11627 (PANTHER); PTHR11627:SF19 (PANTHER); SSF51569 (SUPERFAMILY)
TRINITY_DN34634_c0_g5_i1	hypothetical protein PHAVU_005G166100g	5.9e-06	0.61	-		-	no IPS match
TRINITY_DN63417_c2_g1_i1	hypothetical protein SORBIDRAFT_01g009250	1.8e-42	0.791	2	F:methyltransferase activity; P:methylation	-	IPR024553 (PFAM); PTHR31373:SF1 (PANTHER); PTHR31373 (PANTHER)
TRINITY_DN57299_c1_g1_i1	hypothetical protein SORBIDRAFT_01g009650	1.9e-14	0.7975	-		-	no IPS match
TRINITY_DN58815_c0_g1_i1	hypothetical protein SORBIDRAFT_01g033610	1e-11	0.7333	-		-	no IPS match
TRINITY_DN50454_c2_g3_i1	hypothetical protein SORBIDRAFT_02g029790	3.2e-24	0.814	-		-	no IPS match
TRINITY_DN56682_c3_g3_i1	hypothetical protein SORBIDRAFT_02g032216, partial	0.00023	0.73	-		-	no IPS match
TRINITY_DN49812_c0_g1_i1	hypothetical protein SORBIDRAFT_03g009400	1.3e-13	0.8771	4	C:cell wall; C:membrane; P:plant-type cell wall organization; C:extracellular region	-	IPR007118 (PRINTS); PTHR31867:SF34 (PANTHER); PTHR31867 (PANTHER); SIGNAL_PEPTIDE_N_REGION (PHOBIUS); SIGNAL_PEPTIDE_H_REGION (PHOBIUS); SIGNAL_PEPTIDE (PHOBIUS); SIGNAL_PEPTIDE_C_REGION (PHOBIUS); NON_CYTOPLASMIC_DOMAIN (PHOBIUS); SignalP-noTM (SIGNALP_GRAM_NEGATIVE); SignalP-TM (SIGNALP_GRAM_POSITIVE); SignalP-noTM (SIGNALP_EUK); IPR009009 (SUPERFAMILY); TMhelix (TMHMM)
TRINITY_DN24303_c1_g1_i1	hypothetical protein SORBIDRAFT_03g011346, partial	4.4e-26	0.731	-		-	PTHR19446:SF368 (PANTHER); PTHR19446 (PANTHER)
TRINITY_DN59187_c0_g1_i1	hypothetical protein SORBIDRAFT_03g017640	1.8e-07	0.8033	2	F:nucleic acid binding; F:zinc ion binding	-	no IPS match
TRINITY_DN24061_c0_g1_i1	hypothetical protein SORBIDRAFT_03g031040	1.6e-19	0.8075	-		-	no IPS match
TRINITY_DN57738_c0_g1_i1	hypothetical protein SORBIDRAFT_03g043330	1.8e-06	0.8	2	C:membrane; C:integral component of membrane	-	no IPS match
TRINITY_DN63215_c10_g1_i1	hypothetical protein SORBIDRAFT_04g010050	2.3e-42	0.955	5	C:replication fork; P:DNA repair; F:DNA helicase activity; P:DNA duplex unwinding; P:telomere maintenance	EC:3.6.1; EC:3.6.1.15	IPR010285 (PFAM); PTHR10492 (PANTHER)
TRINITY_DN37870_c3_g1_i1	hypothetical protein SORBIDRAFT_04g036530	5.3e-42	0.98	1	C:integral component of membrane	-	PTHR33604:SF2 (PANTHER); PTHR33604 (PANTHER)
TRINITY_DN54350_c0_g1_i1	hypothetical protein SORBIDRAFT_05g006080	7.8e-20	0.7975	-		-	no IPS match
TRINITY_DN54121_c3_g3_i1	hypothetical protein SORBIDRAFT_05g008466, partial	1e-35	0.699	2	F:nucleic acid binding; P:DNA integration	-	no IPS match
TRINITY_DN50139_c0_g2_i1	hypothetical protein SORBIDRAFT_05g020730	6.2e-08	0.74	-		-	no IPS match
TRINITY_DN46543_c5_g1_i1	hypothetical protein SORBIDRAFT_05g021280	9.3e-13	0.7843	2	P:proteolysis; F:cysteine-type peptidase activity	EC:3.4	no IPS match
TRINITY_DN62971_c1_g2_i1	hypothetical protein SORBIDRAFT_05g023930	7.9e-31	0.9	-		-	TRANSMEMBRANE (PHOBIUS); NON_CYTOPLASMIC_DOMAIN (PHOBIUS); CYTOPLASMIC_DOMAIN (PHOBIUS)
TRINITY_DN55792_c0_g1_i1	hypothetical protein SORBIDRAFT_06g018620	2.1e-08	0.9	6	C:integral component of plasma membrane; P:proton transport; F:sugar:proton symporter activity; P:glucose import; F:glucose transmembrane transporter activity; P:glucose transmembrane transport	-	PTHR23500:SF173 (PANTHER); PTHR23500 (PANTHER); SIGNAL_PEPTIDE_C_REGION (PHOBIUS); NON_CYTOPLASMIC_DOMAIN (PHOBIUS); SIGNAL_PEPTIDE_H_REGION (PHOBIUS); SIGNAL_PEPTIDE_N_REGION (PHOBIUS); SIGNAL_PEPTIDE (PHOBIUS); TMhelix (TMHMM)
TRINITY_DN66971_c0_g1_i1	hypothetical protein SORBIDRAFT_06g028350	1.1e-07	0.6825	-		-	PTHR25952:SF206 (PANTHER); PTHR25952 (PANTHER); NON_CYTOPLASMIC_DOMAIN (PHOBIUS); CYTOPLASMIC_DOMAIN (PHOBIUS); TRANSMEMBRANE (PHOBIUS)
TRINITY_DN65470_c2_g3_i1	hypothetical protein SORBIDRAFT_07g009956, partial	4.1e-24	0.723	-		-	no IPS match
TRINITY_DN10990_c0_g1_i1	hypothetical protein SORBIDRAFT_07g021667	4.3e-24	0.733	-		-	no IPS match
TRINITY_DN58712_c5_g2_i1	hypothetical protein SORBIDRAFT_08g007356, partial	4.6e-28	0.7875	-		-	no IPS match
TRINITY_DN19731_c0_g1_i1	hypothetical protein SORBIDRAFT_08g007970	2.2e-11	0.61	-		-	no IPS match
TRINITY_DN51062_c2_g2_i1	hypothetical protein SORBIDRAFT_08g019436, partial	1.1e-40	0.897	2	F:nucleic acid binding; F:protein dimerization activity	-	no IPS match
TRINITY_DN10397_c0_g1_i1	hypothetical protein SORBIDRAFT_09g007400	0.00049	0.6	-		-	no IPS match
TRINITY_DN7424_c0_g1_i1	hypothetical protein SORBIDRAFT_09g008630	8.9e-07	0.5225	-		-	no IPS match
TRINITY_DN38241_c0_g1_i1	hypothetical protein SORBIDRAFT_10g006170	3.9e-37	0.8244	1	F:DNA binding	-	no IPS match
TRINITY_DN41417_c0_g1_i1	hypothetical protein SORBIDRAFT_10g023023, partial	3.7e-19	0.6622	1	F:metal ion binding	-	no IPS match
TRINITY_DN41417_c0_g2_i1	hypothetical protein SORBIDRAFT_10g023023, partial	3.7e-19	0.6622	1	F:metal ion binding	-	no IPS match
TRINITY_DN41417_c0_g3_i1	hypothetical protein SORBIDRAFT_10g023023, partial	3.7e-19	0.6622	1	F:metal ion binding	-	no IPS match
TRINITY_DN5113_c0_g1_i1	hypothetical protein SORBIDRAFT_10g024703, partial	1.9e-33	0.665	1	C:membrane	-	no IPS match
TRINITY_DN1728_c1_g1_i1	hypothetical protein SORBIDRAFT_1303s002040, partial	3.1e-05	0.69	-		-	no IPS match
TRINITY_DN53376_c0_g1_i1	isoflavone 2 -hydroxylase-like	3.6e-28	0.914	8	P:defense response to other organism; F:iron ion binding; P:secondary metabolite biosynthetic process; C:integral component of membrane; F:oxidoreductase activity, acting on paired donors, with incorporation or reduction of molecular oxygen, NAD(P)H as one donor, and incorporation of one atom of oxygen; P:indole glucosinolate metabolic process; P:oxidation-reduction process; F:heme binding	EC:1.14.13	PTHR24298:SF123 (PANTHER); PTHR24298 (PANTHER)
TRINITY_DN53376_c0_g2_i1	isoflavone 2 -hydroxylase-like	7e-28	0.914	8	P:defense response to other organism; F:iron ion binding; P:secondary metabolite biosynthetic process; C:integral component of membrane; F:oxidoreductase activity, acting on paired donors, with incorporation or reduction of molecular oxygen, NAD(P)H as one donor, and incorporation of one atom of oxygen; P:indole glucosinolate metabolic process; P:oxidation-reduction process; F:heme binding	EC:1.14.13	PTHR24298:SF123 (PANTHER); PTHR24298 (PANTHER)
TRINITY_DN6067_c0_g1_i1	kinesin KIFC3 isoform X1	1.3e-18	0.8688	9	F:ATPase activity; F:ATP binding; F:microtubule motor activity; C:tubulin complex; P:metabolic process; C:kinesin complex; P:microtubule-based movement; C:microtubule; F:microtubule binding	EC:3.6.1; EC:3.6.1.3; EC:3.6.1.15	no IPS match
TRINITY_DN65369_c3_g2_i1	lysosomal protective precursor	6.1e-17	0.991	2	F:serine-type carboxypeptidase activity; P:proteolysis involved in cellular protein catabolic process	EC:3.4.21; EC:3.4.16	PTHR11802:SF75 (PANTHER); IPR001563 (PANTHER)
TRINITY_DN9369_c0_g1_i1	mitogen-activated kinase 20	0.0002	0.42	11	F:nucleotide binding; P:MAPK cascade; F:ATP binding; F:MAP kinase activity; F:protein kinase activity; P:phosphorylation; F:transferase activity; F:protein serine/threonine kinase activity; P:protein phosphorylation; F:kinase activity; C:intracellular	-	no IPS match
TRINITY_DN45713_c1_g1_i1	patatin 2	1.2e-21	0.872	6	F:acylglycerol lipase activity; P:glycerolipid metabolic process; C:cytoplasm; C:membrane; P:phospholipid catabolic process; F:phospholipase activity	EC:3.1.1.23; EC:3.1.1; EC:3.1.1.1	no IPS match
TRINITY_DN26878_c0_g1_i1	pentatricopeptide repeat-containing At5g65560-like	4.7e-39	0.9	-		-	IPR033443 (PFAM); IPR002885 (TIGRFAM); PTHR24015 (PANTHER); IPR002885 (PROSITE_PROFILES); IPR002885 (PROSITE_PROFILES)
TRINITY_DN26878_c0_g2_i1	pentatricopeptide repeat-containing At5g65560-like	4.7e-39	0.9	-		-	IPR033443 (PFAM); IPR002885 (TIGRFAM); PTHR24015 (PANTHER); IPR002885 (PROSITE_PROFILES); IPR002885 (PROSITE_PROFILES)
TRINITY_DN42379_c1_g2_i1	pentatricopeptide repeat-containing mitochondrial-like	2.7e-38	0.865	-		-	no IPS match
TRINITY_DN59776_c2_g1_i1	phosphoribosylamine--glycine ligase	3.7e-40	0.951	4	F:ATP binding; F:phosphoribosylamine-glycine ligase activity; F:metal ion binding; P:purine nucleobase biosynthetic process	EC:6.3.4.13	SM01209 (SMART); IPR020561 (PFAM); PTHR10520 (PANTHER); PTHR10520:SF36 (PANTHER); IPR011761 (PROSITE_PROFILES); SSF56059 (SUPERFAMILY)
TRINITY_DN43345_c2_g3_i1	pollen-specific leucine-rich repeat extensin 3	2.3e-40	0.918	1	C:integral component of membrane	-	PTHR32093:SF15 (PANTHER); PTHR32093 (PANTHER); IPR032675 (SUPERFAMILY)
TRINITY_DN59018_c2_g1_i1	potassium transporter 10-like	1.4e-39	0.99	4	F:potassium ion transmembrane transporter activity; P:potassium ion transmembrane transport; C:integral component of membrane; C:plasma membrane	-	IPR003855 (PFAM); PTHR30540 (PANTHER); PTHR30540:SF10 (PANTHER); CYTOPLASMIC_DOMAIN (PHOBIUS); NON_CYTOPLASMIC_DOMAIN (PHOBIUS); TRANSMEMBRANE (PHOBIUS); TMhelix (TMHMM)
TRINITY_DN58966_c5_g1_i1	probable LRR receptor-like serine threonine- kinase At3g47570	8.7e-14	0.682	5	F:ATP binding; C:integral component of membrane; P:serine family amino acid metabolic process; F:protein serine/threonine kinase activity; P:protein phosphorylation	EC:2.7.11	no IPS match
TRINITY_DN38462_c2_g1_i1	probable LRR receptor-like serine threonine- kinase At4g36180	1.6e-16	0.873	2	F:protein binding; C:integral component of membrane	-	PR00019 (PRINTS); IPR001611 (PFAM); PTHR27004 (PANTHER); PTHR27004:SF31 (PANTHER); IPR001611 (PROSITE_PROFILES); IPR001611 (PROSITE_PROFILES); IPR032675 (SUPERFAMILY)
TRINITY_DN38462_c5_g1_i1	probable LRR receptor-like serine threonine- kinase At4g36180	1.6e-30	0.798	1	C:integral component of membrane	-	PTHR27004:SF31 (PANTHER); PTHR27004 (PANTHER); IPR032675 (SUPERFAMILY)
TRINITY_DN64438_c2_g17_i1	probable serine threonine- kinase WNK8	7.1e-24	0.891	6	F:ATP binding; C:cytosol; P:serine family amino acid metabolic process; F:protein serine/threonine kinase activity; P:protein phosphorylation; P:intracellular signal transduction	EC:2.7.11	PTHR13902 (PANTHER); PTHR13902:SF49 (PANTHER)
TRINITY_DN17842_c0_g1_i1	ribonuclease H At1g65750	1.6e-37	0.771	-		-	PTHR19446:SF368 (PANTHER); PTHR19446 (PANTHER)
TRINITY_DN50655_c1_g1_i1	ribonuclease H At1g65750	1.9e-17	0.674	-		-	no IPS match
TRINITY_DN50655_c1_g3_i1	ribonuclease H At1g65750	4.8e-18	0.679	-		-	PTHR33116 (PANTHER); PTHR33116:SF4 (PANTHER)
TRINITY_DN65612_c1_g1_i1	ribonuclease H At1g65750	2.5e-10	0.67	-		-	no IPS match
TRINITY_DN68182_c0_g1_i1	ribonuclease H At1g65750	8.4e-18	0.668	-		-	no IPS match
TRINITY_DN5431_c0_g1_i1	ribonuclease H At1g65750 isoform X2	3e-25	0.759	-		-	IPR026960 (PFAM)
TRINITY_DN50070_c1_g2_i1	sulfofructose kinase-like	2.6e-20	0.966	4	F:ribokinase activity; P:pentose-phosphate shunt; P:D-ribose metabolic process; P:carbohydrate phosphorylation	EC:2.7.1.15	no IPS match
TRINITY_DN7278_c0_g1_i1	transcription elongation factor SPT4 homolog 2-like	6.4e-15	0.643	7	C:nucleus; F:zinc ion binding; F:translation elongation factor activity; P:transcription, DNA-templated; P:regulation of transcription, DNA-templated; P:translational elongation; P:positive regulation of DNA-templated transcription, elongation	-	IPR022800 (PFAM); PTHR12882:SF1 (PANTHER); IPR016046 (PANTHER); IPR029040 (SUPERFAMILY)
TRINITY_DN55437_c0_g1_i1	transcription factor TCP21-like	6.8e-18	0.775	-		-	PTHR31072 (PANTHER); PTHR31072:SF31 (PANTHER); PS51257 (PROSITE_PROFILES)
TRINITY_DN29759_c0_g1_i1	transposon Tf2-1 poly	8.7e-11	0.672	-		-	no IPS match
TRINITY_DN9162_c0_g1_i1	transposon Ty3-G Gag-Pol poly	1.9e-38	0.855	5	F:nucleic acid binding; C:nucleus; F:aspartic-type endopeptidase activity; P:proteolysis; P:DNA integration	EC:3.4.23	IPR001584 (PFAM); PTHR24559 (PANTHER); PTHR24559:SF202 (PANTHER); IPR001584 (PROSITE_PROFILES); IPR012337 (SUPERFAMILY)
TRINITY_DN36414_c0_g1_i1	uncharacterized mitochondrial g00810-like	3.7e-29	0.821	-		-	IPR013103 (PFAM); PTHR11439 (PANTHER); PTHR11439:SF185 (PANTHER); SSF56672 (SUPERFAMILY)
TRINITY_DN49754_c0_g2_i1	uncharacterized mitochondrial g00810-like	4.8e-31	0.771	-		-	no IPS match
TRINITY_DN56060_c2_g2_i1	uncharacterized mitochondrial g00810-like	6.9e-34	0.834	-		-	PTHR11439 (PANTHER); PTHR11439:SF167 (PANTHER)
TRINITY_DN8319_c0_g1_i1	wall-associated receptor kinase 3-like isoform X1	7.6e-27	0.767	6	F:ATP binding; F:calcium ion binding; C:integral component of membrane; F:protein kinase activity; P:protein phosphorylation; F:polysaccharide binding	-	IPR025287 (PFAM)
TRINITY_DN31639_c0_g2_i1	#NAME?	1e-27	0.845	-		-	no IPS match
TRINITY_DN26090_c0_g1_i1	BTB POZ and MATH domain-containing 2-like	3.8e-16	0.749	-		-	PTHR26379:SF158 (PANTHER); PTHR26379 (PANTHER)
TRINITY_DN13285_c0_g2_i1	DEAD-box ATP-dependent RNA helicase 7-like	3e-11	0.645	-		-	no IPS match
TRINITY_DN14864_c0_g1_i1	EARLY FLOWERING 3-like	8.2e-14	0.638	-		-	no IPS match
TRINITY_DN60847_c20_g1_i1	PREDICTED: uncharacterized protein LOC101764564	3.2e-19	0.7	2	F:rRNA N-glycosylase activity; P:negative regulation of translation	-	IPR001574 (PFAM); IPR001574 (SUPERFAMILY)
TRINITY_DN60847_c3_g2_i1	PREDICTED: uncharacterized protein LOC101764564	0.00017	0.52	2	F:rRNA N-glycosylase activity; P:negative regulation of translation	-	IPR001574 (PFAM); IPR001574 (SUPERFAMILY)
TRINITY_DN63432_c12_g1_i1	PREDICTED: uncharacterized protein LOC101765967 isoform X2	3.3e-08	0.65	-		-	no IPS match
TRINITY_DN62879_c1_g5_i1	PREDICTED: uncharacterized protein LOC101780464	4.2e-09	0.53	-		-	no IPS match
TRINITY_DN25390_c0_g1_i1	PREDICTED: uncharacterized protein LOC103637220	2.6e-06	0.735	-		-	NON_CYTOPLASMIC_DOMAIN (PHOBIUS); CYTOPLASMIC_DOMAIN (PHOBIUS); TRANSMEMBRANE (PHOBIUS)
TRINITY_DN51469_c1_g2_i1	PREDICTED: uncharacterized protein LOC103645264	2.4e-12	0.83	-		-	no IPS match
TRINITY_DN33385_c0_g1_i1	PREDICTED: uncharacterized protein LOC103645715	1.7e-31	0.868	-		-	IPR024752 (PFAM); PTHR31704 (PANTHER); PTHR31704:SF25 (PANTHER)
TRINITY_DN28506_c0_g2_i1	PREDICTED: uncharacterized protein LOC103656059	6.9e-35	0.872	2	F:nucleic acid binding; P:DNA integration	-	IPR001584 (PFAM); PTHR11439 (PANTHER); PTHR11439:SF185 (PANTHER); NON_CYTOPLASMIC_DOMAIN (PHOBIUS); SIGNAL_PEPTIDE_N_REGION (PHOBIUS); SIGNAL_PEPTIDE_C_REGION (PHOBIUS); SIGNAL_PEPTIDE (PHOBIUS); SIGNAL_PEPTIDE_H_REGION (PHOBIUS); IPR001584 (PROSITE_PROFILES); IPR012337 (SUPERFAMILY)
TRINITY_DN26246_c0_g1_i1	PREDICTED: uncharacterized protein LOC104899472	0.00054	0.6	-		-	no IPS match
TRINITY_DN69414_c0_g1_i1	PREDICTED: uncharacterized protein LOC106866226	1.7e-16	0.659	-		-	no IPS match
TRINITY_DN63911_c0_g1_i1	SEC13-related isoform X2	0.0003	0.58	-		-	no IPS match
TRINITY_DN57365_c5_g1_i1	casein kinase I-like	3.6e-40	0.925	9	P:regulation of cell shape; C:nucleus; F:ATP binding; C:cytoplasm; P:Wnt signaling pathway; P:serine family amino acid metabolic process; F:protein serine/threonine kinase activity; P:endocytosis; P:peptidyl-serine phosphorylation	EC:2.7.11	PTHR11909 (PANTHER); PTHR11909:SF97 (PANTHER); IPR011009 (SUPERFAMILY)
TRINITY_DN975_c0_g1_i1	clathrin assembly At5g57200	5.4e-29	0.903	5	P:clathrin coat assembly; C:integral component of membrane; F:clathrin binding; C:clathrin-coated vesicle; F:1-phosphatidylinositol binding	-	IPR011417 (PFAM); PTHR22951 (PANTHER); PTHR22951:SF20 (PANTHER); SSF89009 (SUPERFAMILY)
TRINITY_DN51775_c6_g3_i1	cullin-1-like	3.6e-18	0.904	4	F:ubiquitin protein ligase activity; F:ubiquitin protein ligase binding; C:cullin-RING ubiquitin ligase complex; P:protein ubiquitination involved in ubiquitin-dependent protein catabolic process	-	no IPS match
TRINITY_DN57565_c3_g1_i1	cyclin-dependent kinase B2-1	7.3e-42	0.921	4	P:cell division; F:ATP binding; F:protein kinase activity; P:protein phosphorylation	-	IPR000719 (PFAM); PTHR24056:SF178 (PANTHER); PTHR24056 (PANTHER); IPR000719 (PROSITE_PROFILES); IPR011009 (SUPERFAMILY)
TRINITY_DN57565_c3_g2_i1	cyclin-dependent kinase B2-1	3.2e-41	0.917	4	P:cell division; F:ATP binding; F:protein kinase activity; P:protein phosphorylation	-	IPR000719 (PFAM); PTHR24056:SF178 (PANTHER); PTHR24056 (PANTHER); IPR000719 (PROSITE_PROFILES); IPR011009 (SUPERFAMILY)
TRINITY_DN70217_c0_g1_i1	cystathionine gamma-synthase chloroplastic-like	9.5e-06	0.556	1	F:pyridoxal phosphate binding	-	IPR000277 (PFAM); PTHR11808:SF35 (PANTHER); IPR000277 (PANTHER); IPR015424 (SUPERFAMILY)
TRINITY_DN46698_c5_g2_i1	cytochrome P450 734A6-like	1.2e-20	0.872	6	F:iron ion binding; F:oxidoreductase activity, acting on paired donors, with incorporation or reduction of molecular oxygen; C:integral component of membrane; P:oxidation-reduction process; F:monooxygenase activity; F:heme binding	-	PTHR24282 (PANTHER); PTHR24282:SF52 (PANTHER)
TRINITY_DN48283_c1_g1_i1	cytochrome P450 89A2-like	4.7e-34	0.799	6	F:iron ion binding; P:secondary metabolite biosynthetic process; C:integral component of membrane; F:oxidoreductase activity, acting on paired donors, with incorporation or reduction of molecular oxygen, NAD(P)H as one donor, and incorporation of one atom of oxygen; P:oxidation-reduction process; F:heme binding	EC:1.14.13	IPR001128 (PFAM); PTHR24298:SF45 (PANTHER); PTHR24298 (PANTHER); IPR001128 (SUPERFAMILY)
TRINITY_DN57025_c2_g1_i1	cytochrome P450 89A2-like	2.6e-27	0.836	6	F:iron ion binding; C:membrane; P:secondary metabolite biosynthetic process; F:oxidoreductase activity, acting on paired donors, with incorporation or reduction of molecular oxygen, NAD(P)H as one donor, and incorporation of one atom of oxygen; P:oxidation-reduction process; F:heme binding	EC:1.14.13	PTHR24298 (PANTHER); PTHR24298:SF88 (PANTHER)
TRINITY_DN18812_c0_g2_i1	digalactosyldiacylglycerol synthase chloroplastic-like	1.5e-08	0.456	-		-	no IPS match
TRINITY_DN51681_c2_g1_i1	disease resistance At3g14460-like	2.1e-26	0.812	1	C:membrane	-	PTHR23155 (PANTHER); PTHR23155:SF555 (PANTHER); IPR027417 (SUPERFAMILY)
TRINITY_DN53436_c7_g5_i1	disease resistance RGA1	6.1e-30	0.628	2	F:metal ion binding; F:ADP binding	-	no IPS match
TRINITY_DN65365_c3_g1_i1	disease resistance RGA2-like isoform X2	1.9e-27	0.658	1	F:ADP binding	-	no IPS match
TRINITY_DN42216_c1_g1_i1	disease resistance RGA3	2.5e-26	0.81	2	F:protein binding; F:ADP binding	-	IPR001611 (PFAM); PTHR23155 (PANTHER); PTHR23155:SF579 (PANTHER); IPR032675 (SUPERFAMILY)
TRINITY_DN41189_c0_g2_i1	disease resistance RGA4	2.7e-26	0.591	1	F:ADP binding	-	no IPS match
TRINITY_DN39590_c3_g1_i1	disease resistance RPM1-like	1.1e-33	0.854	1	F:ADP binding	-	PTHR23155:SF556 (PANTHER); PTHR23155 (PANTHER); IPR032675 (SUPERFAMILY)
TRINITY_DN65680_c3_g6_i1	disease resistance RPM1-like	2.1e-43	0.824	1	F:ADP binding	-	PTHR23155:SF508 (PANTHER); PTHR23155 (PANTHER); NON_CYTOPLASMIC_DOMAIN (PHOBIUS); CYTOPLASMIC_DOMAIN (PHOBIUS); TRANSMEMBRANE (PHOBIUS)
TRINITY_DN69069_c0_g1_i1	disease resistance RPM1-like	4.4e-35	0.861	1	F:ADP binding	-	PTHR23155 (PANTHER); PTHR23155:SF495 (PANTHER); TRANSMEMBRANE (PHOBIUS); NON_CYTOPLASMIC_DOMAIN (PHOBIUS); CYTOPLASMIC_DOMAIN (PHOBIUS)
TRINITY_DN7699_c0_g1_i1	disease resistance RPM1-like	7.3e-28	0.771	1	F:ADP binding	-	no IPS match
TRINITY_DN63529_c3_g1_i1	disease resistance RPP13 1 isoform X1	2.1e-35	0.932	1	F:ADP binding	-	IPR002182 (PFAM)
TRINITY_DN55223_c3_g1_i1	disease resistance RPP13-like isoform X2	1e-34	0.912	1	F:ADP binding	-	PTHR23155 (PANTHER); PTHR23155:SF578 (PANTHER)
TRINITY_DN66112_c0_g1_i1	endo-1,3 1,4-beta-D-glucanase-like	4.1e-32	0.768	2	P:metabolic process; F:hydrolase activity	-	no IPS match
TRINITY_DN58464_c0_g1_i1	gibberellin receptor GID1L2	3.5e-36	0.804	2	P:metabolic process; F:hydrolase activity	-	no IPS match
TRINITY_DN61665_c5_g1_i1	glycerol-3-phosphate 2-O-acyltransferase 6-like	3.3e-37	0.862	5	F:glycerol-3-phosphate 2-O-acyltransferase activity; P:cutin biosynthetic process; C:integral component of membrane; F:phosphatase activity; P:dephosphorylation	EC:3.1; EC:3.1.3.41; EC:2.3.1	PTHR15486 (PANTHER); PTHR15486:SF7 (PANTHER); TRANSMEMBRANE (PHOBIUS); NON_CYTOPLASMIC_DOMAIN (PHOBIUS); CYTOPLASMIC_DOMAIN (PHOBIUS); TMhelix (TMHMM)
TRINITY_DN5958_c0_g1_i1	hypothetical protein SELMODRAFT_105005, partial	0.00027	0.56	-		-	no IPS match
TRINITY_DN20469_c0_g1_i1	hypothetical protein SORBIDRAFT_02g004690	7.7e-29	0.671	-		-	no IPS match
TRINITY_DN20469_c0_g2_i1	hypothetical protein SORBIDRAFT_02g004690	1.6e-28	0.67	-		-	no IPS match
TRINITY_DN65217_c1_g2_i1	hypothetical protein SORBIDRAFT_02g008417, partial	3.5e-16	0.6256	-		-	PTHR33157:SF2 (PANTHER); PTHR33157 (PANTHER)
TRINITY_DN63618_c3_g4_i1	hypothetical protein SORBIDRAFT_02g009798, partial	1.1e-22	0.811	3	F:nucleic acid binding; F:zinc ion binding; P:DNA integration	-	PTHR11439:SF127 (PANTHER); PTHR11439 (PANTHER)
TRINITY_DN63930_c8_g1_i1	hypothetical protein SORBIDRAFT_02g011546, partial	7.2e-30	0.8	-		-	PTHR19446:SF351 (PANTHER); PTHR19446 (PANTHER)
TRINITY_DN69949_c0_g1_i1	hypothetical protein SORBIDRAFT_02g011546, partial	1.3e-28	0.782	1	F:metal ion binding	-	PTHR19446:SF351 (PANTHER); PTHR19446 (PANTHER)
TRINITY_DN59187_c0_g2_i1	hypothetical protein SORBIDRAFT_03g017640	3.9e-11	0.8	2	F:nucleic acid binding; F:zinc ion binding	-	no IPS match
TRINITY_DN64914_c5_g1_i1	hypothetical protein SORBIDRAFT_04g011140	1.7e-32	0.827	-		-	no IPS match
TRINITY_DN32959_c1_g2_i1	hypothetical protein SORBIDRAFT_04g033110	4e-08	0.79	-		-	no IPS match
TRINITY_DN60011_c5_g1_i1	hypothetical protein SORBIDRAFT_06g004520	5.8e-32	0.651	-		-	PTHR33018:SF7 (PANTHER); PTHR33018 (PANTHER)
TRINITY_DN38169_c0_g1_i1	hypothetical protein SORBIDRAFT_06g021530	7.6e-23	0.89	-		-	no IPS match
TRINITY_DN20642_c1_g2_i1	hypothetical protein SORBIDRAFT_07g001920	1.1e-26	0.879	-		-	PTHR33070:SF12 (PANTHER); PTHR33070 (PANTHER)
TRINITY_DN52062_c0_g2_i1	hypothetical protein SORBIDRAFT_07g002690	1.6e-33	0.768	-		-	no IPS match
TRINITY_DN17521_c0_g1_i1	hypothetical protein SORBIDRAFT_07g003490	7.7e-35	0.77	-		-	PTHR23155 (PANTHER); PTHR23155:SF498 (PANTHER); IPR032675 (SUPERFAMILY)
TRINITY_DN15614_c0_g1_i1	hypothetical protein SORBIDRAFT_07g009445, partial	1.6e-14	0.703	-		-	PTHR19446 (PANTHER); PTHR19446:SF368 (PANTHER)
TRINITY_DN59960_c2_g2_i1	hypothetical protein SORBIDRAFT_08g017275, partial	5.1e-11	0.725	-		-	no IPS match
TRINITY_DN51290_c5_g2_i1	hypothetical protein SORBIDRAFT_09g001135, partial	9e-39	0.928	2	F:nucleic acid binding; P:DNA integration	-	PTHR11439:SF185 (PANTHER); PTHR11439 (PANTHER); IPR012337 (SUPERFAMILY)
TRINITY_DN47990_c3_g1_i1	hypothetical protein SORBIDRAFT_09g024820	1.8e-15	0.674	3	F:DNA binding; F:transposase activity; P:transposition, DNA-mediated	-	no IPS match
TRINITY_DN62159_c5_g1_i1	hypothetical protein SORBIDRAFT_10g000860	2.8e-07	0.5567	-		-	no IPS match
TRINITY_DN48059_c0_g1_i1	hypothetical protein SORBIDRAFT_10g003275, partial	7.4e-10	0.7433	1	C:integral component of membrane	-	PTHR33120 (PANTHER); PTHR33120:SF10 (PANTHER); CYTOPLASMIC_DOMAIN (PHOBIUS); TRANSMEMBRANE (PHOBIUS); NON_CYTOPLASMIC_DOMAIN (PHOBIUS); TMhelix (TMHMM)
TRINITY_DN9832_c0_g1_i1	indole-3-acetaldehyde oxidase-like	1.3e-35	0.904	15	F:FAD binding; F:oxidoreductase activity, acting on CH-OH group of donors; F:electron carrier activity; P:abscisic acid biosynthetic process; P:xanthine catabolic process; P:auxin biosynthetic process; P:tryptophan metabolic process; F:molybdopterin cofactor binding; F:xanthine dehydrogenase activity; P:obsolete electron transport; F:iron ion binding; C:cytosol; P:oxidation-reduction process; F:i…	EC:1.17.1; EC:1.2.3.9; EC:1.17.1.4; EC:1.2.3.7; EC:1.2.3.1	PTHR11908 (PANTHER); PTHR11908:SF92 (PANTHER)
TRINITY_DN59071_c4_g1_i1	malonate-- ligase	2.8e-05	0.438	3	F:catalytic activity; P:metabolic process; F:ligase activity	-	no IPS match
TRINITY_DN59973_c2_g2_i1	mitochondrial inner membrane protease subunit 2-like	2.4e-39	0.801	6	P:protein processing involved in protein targeting to mitochondrion; C:integral component of membrane; F:serine-type endopeptidase activity; P:signal peptide processing; P:mitochondrial respiratory chain complex assembly; C:mitochondrial inner membrane peptidase complex	EC:3.4.21	IPR000223 (TIGRFAM); IPR019759 (PFAM); PTHR12383:SF22 (PANTHER); IPR000223 (PANTHER); IPR015927 (SUPERFAMILY)
TRINITY_DN54034_c3_g6_i1	nodulation receptor kinase-like	2.2e-10	0.62	-		-	no IPS match
TRINITY_DN56106_c0_g1_i1	oxygen-dependent coproporphyrinogen-III chloroplastic-like	3.1e-21	0.704	4	P:chlorophyll metabolic process; P:porphyrin-containing compound biosynthetic process; F:coproporphyrinogen oxidase activity; P:oxidation-reduction process	EC:1.3.3.3	IPR001260 (PANTHER); PTHR10755:SF7 (PANTHER)
TRINITY_DN52140_c1_g1_i1	pentatricopeptide repeat-containing At1g56570	1.6e-13	0.8433	5	P:response to glucose; P:response to abscisic acid; P:response to salt stress; C:mitochondrion; P:defense response to fungus	-	no IPS match
TRINITY_DN47581_c2_g2_i1	phenylalanine ammonia-lyase	3e-40	1	6	P:L-phenylalanine catabolic process; P:tyrosine metabolic process; C:cytoplasm; F:phenylalanine ammonia-lyase activity; P:cinnamic acid biosynthetic process; P:alkaloid biosynthetic process	EC:4.3.1.24; EC:4.3.1.25	IPR001106 (PFAM); PTHR10362:SF16 (PANTHER); PTHR10362 (PANTHER); IPR008948 (SUPERFAMILY)
TRINITY_DN56519_c14_g1_i1	probable LRR receptor-like serine threonine- kinase At4g08850	4.8e-13	0.678	6	F:protein binding; C:membrane; P:microsporogenesis; C:cell part; F:protein kinase activity; P:anther wall tapetum cell fate specification	-	PTHR27000:SF205 (PANTHER); PTHR27000 (PANTHER); IPR032675 (SUPERFAMILY)
TRINITY_DN56519_c8_g4_i1	probable LRR receptor-like serine threonine- kinase At4g08850	5.4e-09	0.708	-		-	IPR032675 (SUPERFAMILY)
TRINITY_DN65376_c0_g3_i1	probably inactive leucine-rich repeat receptor kinase At3g28040	2.6e-14	0.883	5	F:ATP binding; C:integral component of membrane; P:serine family amino acid metabolic process; F:protein serine/threonine kinase activity; P:protein phosphorylation	EC:2.7.11	no IPS match
TRINITY_DN26891_c1_g1_i1	programmed cell death 6-interacting - partial	3.2e-22	0.78	-		-	no IPS match
TRINITY_DN49743_c0_g1_i1	protease 2-like	2.7e-23	0.965	4	C:cytoplasm; P:proteolysis; F:serine-type endopeptidase activity; F:serine-type exopeptidase activity	EC:3.4.21	no IPS match
TRINITY_DN46247_c0_g1_i1	receptor kinase At3g47110	5.2e-24	0.77	5	F:ATP binding; C:integral component of membrane; P:serine family amino acid metabolic process; F:protein serine/threonine kinase activity; P:protein phosphorylation	EC:2.7.11	PTHR27000 (PANTHER); PTHR27000:SF117 (PANTHER); IPR032675 (SUPERFAMILY)
TRINITY_DN38066_c3_g1_i1	receptor kinase HSL1	1.5e-26	0.759	5	F:nucleotide binding; F:protein binding; C:membrane; F:protein kinase activity; P:phosphorylation	-	IPR001611 (PFAM); PTHR27000:SF147 (PANTHER); PTHR27000 (PANTHER); IPR032675 (SUPERFAMILY)
TRINITY_DN61762_c2_g2_i1	receptor-like serine threonine- kinase SD1-8	5.4e-26	0.674	9	F:ATP binding; C:plasmodesma; P:recognition of pollen; C:integral component of membrane; P:serine family amino acid metabolic process; F:protein serine/threonine kinase activity; P:protein phosphorylation; P:defense response; C:plasma membrane	EC:2.7.11	PTHR27002:SF63 (PANTHER); PTHR27002 (PANTHER)
TRINITY_DN18124_c1_g1_i1	ribonuclease H At1g65750	7.8e-11	0.524	-		-	no IPS match
TRINITY_DN27653_c1_g1_i1	ribonuclease H At1g65750	1.4e-22	0.653	-		-	no IPS match
TRINITY_DN32491_c3_g1_i1	ribonuclease H At1g65750	6.7e-20	0.649	-		-	no IPS match
TRINITY_DN38450_c2_g2_i1	ribonuclease H At1g65750	3.7e-12	0.672	2	C:membrane; C:integral component of membrane	-	no IPS match
TRINITY_DN45060_c3_g1_i1	ribonuclease H At1g65750	1.8e-13	0.661	-		-	no IPS match
TRINITY_DN51937_c2_g1_i1	ribonuclease H At1g65750	2e-16	0.643	-		-	IPR026960 (PFAM)
TRINITY_DN56533_c8_g1_i1	ribonuclease H At1g65750	5.8e-23	0.643	-		-	IPR026960 (PFAM)
TRINITY_DN61332_c0_g1_i1	scarecrow 34	1.4e-15	0.68	6	C:nucleus; C:transcription factor complex; F:transcription factor activity, sequence-specific DNA binding; P:regulation of transcription, DNA-templated; F:sequence-specific DNA binding; P:regulation of transcription, DNA-templated	-	no IPS match
TRINITY_DN61084_c0_g1_i1	set1 complex component swd2 isoform X1	1.2e-42	0.985	1	F:protein binding	-	IPR001680 (SMART); IPR001680 (PFAM); PTHR19861:SF3 (PANTHER); PTHR19861 (PANTHER); IPR001680 (PROSITE_PROFILES); IPR017986 (PROSITE_PROFILES); IPR017986 (SUPERFAMILY)
TRINITY_DN7789_c0_g1_i1	tRNA (guanine-N(7)-)-methyltransferase	2e-12	0.833	5	P:RNA (guanine-N7)-methylation; C:nucleus; F:tRNA (guanine-N7-)-methyltransferase activity; F:tRNA binding; P:tRNA methylation	EC:2.1.1.33; EC:2.1.1	IPR003358 (PFAM); PTHR23417 (PANTHER); PTHR23417:SF16 (PANTHER); IPR029063 (SUPERFAMILY)
TRINITY_DN37040_c1_g2_i1	thaumatin-like pathogenesis-related 1	2.3e-34	0.862	-		-	IPR001938 (SUPERFAMILY)
TRINITY_DN65531_c4_g1_i1	thioredoxin-like 1- chloroplastic	1e-32	0.697	10	C:chloroplast; P:obsolete electron transport; F:protein disulfide oxidoreductase activity; P:glycerol ether metabolic process; F:oxidoreductase activity, acting on a sulfur group of donors, disulfide as acceptor; P:cellular response to oxidative stress; P:cell redox homeostasis; P:oxidation-reduction process; P:protein folding; P:sulfate assimilation	-	IPR013766 (PFAM); PTHR10438:SF273 (PANTHER); IPR005746 (PANTHER); IPR012336 (SUPERFAMILY)
TRINITY_DN40875_c0_g1_i1	transcription factor MYB2	4.3e-14	0.8633	1	F:DNA binding	-	no IPS match
TRINITY_DN4883_c0_g1_i1	transposon Tf2-1 poly	5.5e-14	0.74	-		-	no IPS match
TRINITY_DN21771_c1_g1_i1	uncharacterized mitochondrial g00860-like	8.1e-30	0.857	-		-	SIGNAL_PEPTIDE_N_REGION (PHOBIUS); SIGNAL_PEPTIDE (PHOBIUS); NON_CYTOPLASMIC_DOMAIN (PHOBIUS); SIGNAL_PEPTIDE_H_REGION (PHOBIUS); SIGNAL_PEPTIDE_C_REGION (PHOBIUS); SignalP-TM (SIGNALP_GRAM_POSITIVE); TMhelix (TMHMM)
TRINITY_DN11416_c0_g2_i1	uncharacterized protein LOC100274379	9.5e-08	0.436	-		-	no IPS match
TRINITY_DN22265_c1_g1_i1	BTB POZ and MATH domain-containing 1-like	8.2e-08	0.683	-		-	no IPS match
TRINITY_DN51170_c1_g1_i1	DTW domain-containing 2	1e-26	0.902	-		-	no IPS match
TRINITY_DN35748_c2_g1_i1	E3 ubiquitin- ligase SINA-like 10	6.5e-10	0.71	-		-	no IPS match
TRINITY_DN64992_c4_g2_i1	F-box At1g67390	4.6e-17	0.779	1	F:protein binding	-	IPR001810 (PFAM); PTHR32212 (PANTHER); PTHR32212:SF61 (PANTHER); IPR001810 (PROSITE_PROFILES); IPR001810 (SUPERFAMILY)
TRINITY_DN56450_c2_g1_i1	LEC14B -like	5.8e-39	0.942	-		-	PTHR19847:SF9 (PANTHER); PTHR19847 (PANTHER); IPR011047 (SUPERFAMILY)
TRINITY_DN66247_c0_g1_i1	LOC100282800 isoform X3	4.1e-08	0.632	-		-	no IPS match
TRINITY_DN70346_c0_g1_i1	Os01g0153800	0.00034	0.82	-		-	no IPS match
TRINITY_DN65400_c2_g5_i1	Os03g0559900, partial	4e-15	0.7075	-		-	no IPS match
TRINITY_DN30360_c1_g1_i1	Os03g0643433	3.3e-25	0.812	-		-	no IPS match
TRINITY_DN39929_c3_g1_i1	Os10g0351414	4.1e-06	0.67	-		-	no IPS match
TRINITY_DN24237_c0_g1_i1	Os11g0258000	2.1e-07	0.65	-		-	no IPS match
TRINITY_DN55564_c5_g3_i1	PREDICTED: transportin-3	0.00056	0.57	-		-	no IPS match
TRINITY_DN52216_c0_g2_i1	PREDICTED: uncharacterized protein At4g08330, chloroplastic-like	1.9e-05	0.67	-		-	no IPS match
TRINITY_DN62928_c0_g6_i1	PREDICTED: uncharacterized protein LOC100276777 isoform X1	1.3e-08	0.58	-		-	no IPS match
TRINITY_DN9048_c0_g1_i1	PREDICTED: uncharacterized protein LOC101773843	2.3e-18	0.656	-		-	no IPS match
TRINITY_DN65640_c3_g2_i1	PREDICTED: uncharacterized protein LOC102705315, partial	8.7e-34	0.899	-		-	IPR025452 (PFAM); PTHR10775 (PANTHER); PTHR10775:SF104 (PANTHER)
TRINITY_DN56606_c5_g1_i1	PREDICTED: uncharacterized protein LOC103634734	4.3e-12	0.618	-		-	no IPS match
TRINITY_DN64469_c8_g2_i1	PREDICTED: uncharacterized protein LOC103647230	1.9e-26	0.811	-		-	no IPS match
TRINITY_DN36962_c0_g2_i1	PREDICTED: uncharacterized protein LOC105976409	9e-08	0.53	-		-	no IPS match
TRINITY_DN44512_c0_g1_i1	PREDICTED: uncharacterized protein LOC106866556	2.6e-11	0.708	-		-	no IPS match
TRINITY_DN31839_c0_g1_i1	calponin homology domain-containing DDB_G0272472-like	2e-41	0.934	6	F:ATP binding; F:microtubule motor activity; C:tubulin complex; P:microtubule-based movement; F:microtubule binding; C:microtubule	-	IPR031852 (PFAM); PTHR24115:SF530 (PANTHER); IPR027640 (PANTHER); IPR001752 (PROSITE_PROFILES); IPR027417 (SUPERFAMILY)
TRINITY_DN40265_c0_g1_i1	cell number regulator 13-like	6.8e-37	0.793	-		-	PTHR31704 (PANTHER); PTHR31704:SF22 (PANTHER)
TRINITY_DN48840_c0_g1_i1	cytochrome P450 87A3 isoform X2	2.3e-13	0.73	10	F:iron ion binding; F:oxidoreductase activity, acting on paired donors, with incorporation or reduction of molecular oxygen; P:multicellular organism development; C:integral component of membrane; P:brassinosteroid biosynthetic process; P:oxidation-reduction process; F:monooxygenase activity; P:sterol metabolic process; P:brassinosteroid homeostasis; F:heme binding	-	CYTOPLASMIC_DOMAIN (PHOBIUS); TRANSMEMBRANE (PHOBIUS); NON_CYTOPLASMIC_DOMAIN (PHOBIUS); TMhelix (TMHMM)
TRINITY_DN37935_c0_g1_i1	disease resistance RGA2-like	2.1e-34	0.793	1	F:ADP binding	-	no IPS match
TRINITY_DN66663_c0_g1_i1	disease resistance RPM1-like	1.8e-25	0.942	1	F:ADP binding	-	no IPS match
TRINITY_DN5936_c0_g1_i1	disease resistance RPP13 2	3.5e-30	0.785	1	F:ADP binding	-	IPR002182 (PFAM); PTHR23155:SF541 (PANTHER); PTHR23155 (PANTHER); IPR027417 (SUPERFAMILY)
TRINITY_DN51997_c4_g1_i1	disease resistance partial	2.2e-19	0.72	1	F:ADP binding	-	IPR002182 (PFAM); PTHR23155:SF496 (PANTHER); PTHR23155 (PANTHER)
TRINITY_DN51997_c4_g2_i1	disease susceptibility LOV1-like	9e-22	0.694	1	F:ADP binding	-	IPR002182 (PFAM); PTHR23155 (PANTHER); PTHR23155:SF496 (PANTHER)
TRINITY_DN41706_c0_g1_i1	gibberellin 20 oxidase 2-like	2.3e-38	0.853	3	F:dioxygenase activity; F:metal ion binding; P:oxidation-reduction process	-	no IPS match
TRINITY_DN65411_c3_g1_i1	helicase sen1-like	2.1e-13	0.79	-		-	no IPS match
TRINITY_DN63676_c4_g7_i1	histone -like	7.1e-44	1	4	F:DNA binding; F:protein heterodimerization activity; C:nuclear nucleosome; P:nucleosome assembly	-	IPR000558 (PRINTS); IPR000558 (SMART); IPR007125 (PFAM); IPR000558 (PANTHER); IPR009072 (SUPERFAMILY)
TRINITY_DN42323_c0_g1_i1	hypothetical protein CICLE_v10019567mg	1.9e-11	0.86	5	C:cell; F:oxidoreductase activity; F:flavin adenine dinucleotide binding; P:cell redox homeostasis; P:oxidation-reduction process	-	no IPS match
TRINITY_DN47031_c0_g1_i1	hypothetical protein SORBIDRAFT_01g040300	2.8e-12	0.91	7	F:ATP binding; P:recognition of pollen; C:integral component of membrane; P:serine family amino acid metabolic process; F:protein serine/threonine kinase activity; P:protein phosphorylation; C:plasma membrane	EC:2.7.11	no IPS match
TRINITY_DN66250_c0_g1_i1	hypothetical protein SORBIDRAFT_02g006060	3e-21	0.88	1	F:ADP binding	-	IPR027417 (SUPERFAMILY)
TRINITY_DN64499_c0_g2_i1	hypothetical protein SORBIDRAFT_02g024427, partial	7.2e-15	0.611	2	F:nucleic acid binding; P:DNA integration	-	no IPS match
TRINITY_DN46119_c0_g1_i1	hypothetical protein SORBIDRAFT_02g030190	2.7e-22	0.927	1	C:integral component of membrane	-	IPR019634 (PFAM); PTHR33833:SF3 (PANTHER); PTHR33833 (PANTHER); NON_CYTOPLASMIC_DOMAIN (PHOBIUS); CYTOPLASMIC_DOMAIN (PHOBIUS); TRANSMEMBRANE (PHOBIUS)
TRINITY_DN46119_c0_g3_i1	hypothetical protein SORBIDRAFT_02g030190	4e-21	0.902	1	C:integral component of membrane	-	IPR019634 (PFAM); PTHR33833 (PANTHER); PTHR33833:SF3 (PANTHER); CYTOPLASMIC_DOMAIN (PHOBIUS); TRANSMEMBRANE (PHOBIUS); NON_CYTOPLASMIC_DOMAIN (PHOBIUS)
TRINITY_DN46119_c0_g4_i1	hypothetical protein SORBIDRAFT_02g030190	3.6e-21	0.902	1	C:integral component of membrane	-	IPR019634 (PFAM); PTHR33833 (PANTHER); PTHR33833:SF3 (PANTHER)
TRINITY_DN25955_c0_g1_i1	hypothetical protein SORBIDRAFT_03g012870	1.5e-15	0.63	-		-	no IPS match
TRINITY_DN64218_c2_g1_i1	hypothetical protein SORBIDRAFT_03g019520	6.2e-22	0.7317	-		-	PTHR31696:SF12 (PANTHER); PTHR31696 (PANTHER)
TRINITY_DN60067_c3_g1_i1	hypothetical protein SORBIDRAFT_03g022350	9.5e-11	0.569	1	F:nucleic acid binding	-	no IPS match
TRINITY_DN46492_c1_g1_i1	hypothetical protein SORBIDRAFT_03g043370	2.4e-23	0.8525	-		-	SIGNAL_PEPTIDE (PHOBIUS); SIGNAL_PEPTIDE_C_REGION (PHOBIUS); SIGNAL_PEPTIDE_H_REGION (PHOBIUS); SIGNAL_PEPTIDE_N_REGION (PHOBIUS); NON_CYTOPLASMIC_DOMAIN (PHOBIUS); SignalP-noTM (SIGNALP_EUK)
TRINITY_DN54889_c0_g1_i1	hypothetical protein SORBIDRAFT_03g043550	3.6e-08	0.98	-		-	PTHR24015:SF239 (PANTHER); PTHR24015 (PANTHER); CYTOPLASMIC_DOMAIN (PHOBIUS); NON_CYTOPLASMIC_DOMAIN (PHOBIUS); TRANSMEMBRANE (PHOBIUS)
TRINITY_DN8825_c0_g1_i1	hypothetical protein SORBIDRAFT_04g026460	7.2e-08	0.635	3	F:nucleic acid binding; F:zinc ion binding; F:metal ion binding	-	no IPS match
TRINITY_DN41327_c1_g1_i1	hypothetical protein SORBIDRAFT_04g033110	8.7e-07	0.43	-		-	no IPS match
TRINITY_DN55531_c5_g1_i1	hypothetical protein SORBIDRAFT_05g002040	1.2e-36	0.787	-		-	IPR002885 (PFAM)
TRINITY_DN69742_c0_g1_i1	hypothetical protein SORBIDRAFT_05g005885, partial	1.1e-14	0.7	1	F:protein binding	-	IPR000626 (PROSITE_PROFILES); IPR029071 (SUPERFAMILY)
TRINITY_DN69820_c0_g1_i1	hypothetical protein SORBIDRAFT_05g007323, partial	2.5e-15	0.7	-		-	PTHR19446:SF370 (PANTHER); PTHR19446 (PANTHER)
TRINITY_DN43462_c1_g1_i1	hypothetical protein SORBIDRAFT_05g008255, partial	2.6e-37	0.881	5	C:replication fork; P:DNA repair; F:DNA helicase activity; P:DNA duplex unwinding; P:telomere maintenance	EC:3.6.1; EC:3.6.1.15	IPR025476 (PFAM); PTHR10492 (PANTHER); PTHR10492:SF31 (PANTHER)
TRINITY_DN49257_c8_g1_i1	hypothetical protein SORBIDRAFT_05g017482, partial	5.4e-22	0.733	2	F:nucleic acid binding; F:zinc ion binding	-	PTHR31696:SF10 (PANTHER); PTHR31696 (PANTHER); IPR005135 (SUPERFAMILY)
TRINITY_DN49956_c6_g3_i1	hypothetical protein SORBIDRAFT_05g025250	4.3e-07	0.68	-		-	no IPS match
TRINITY_DN57779_c4_g1_i1	hypothetical protein SORBIDRAFT_06g014256, partial	3.2e-39	0.931	2	F:nucleic acid binding; P:DNA integration	-	no IPS match
TRINITY_DN69219_c0_g1_i1	hypothetical protein SORBIDRAFT_06g019820	2.8e-41	0.88	10	P:response to oxidative stress; F:catalase activity; P:obsolete peroxidase reaction; C:integral component of membrane; P:cellular oxidant detoxification; P:methane metabolic process; P:oxidation-reduction process; F:phosphopantetheine binding; P:tryptophan metabolic process; F:heme binding	EC:1.11.1.7; EC:1.11.1.6	IPR000873 (PFAM); SSF56801 (SUPERFAMILY)
TRINITY_DN15584_c0_g1_i1	hypothetical protein SORBIDRAFT_06g023316, partial	2.4e-09	0.58	-		-	no IPS match
TRINITY_DN32491_c4_g1_i1	hypothetical protein SORBIDRAFT_07g005965, partial	8e-08	0.56	-		-	no IPS match
TRINITY_DN8289_c0_g1_i1	hypothetical protein SORBIDRAFT_07g022125, partial	0.00011	0.835	-		-	Coil (COILS)
TRINITY_DN55110_c11_g1_i1	hypothetical protein SORBIDRAFT_07g028675, partial	7e-34	0.813	-		-	PTHR19446:SF368 (PANTHER); PTHR19446 (PANTHER)
TRINITY_DN65819_c0_g1_i1	hypothetical protein SORBIDRAFT_08g021885, partial	1.6e-24	0.692	2	P:nucleic acid metabolic process; P:cellular macromolecule metabolic process	-	no IPS match
TRINITY_DN826_c0_g1_i1	hypothetical protein SORBIDRAFT_09g007400	6.1e-20	0.7	-		-	no IPS match
TRINITY_DN60384_c5_g4_i1	hypothetical protein SORBIDRAFT_09g009990	4.8e-16	0.85	-		-	no IPS match
TRINITY_DN18285_c1_g1_i1	hypothetical protein SORBIDRAFT_09g022790	2.9e-20	0.91	-		-	no IPS match
TRINITY_DN2868_c1_g1_i1	hypothetical protein SORBIDRAFT_10g005380	2.3e-25	0.7	-		-	no IPS match
TRINITY_DN53711_c2_g1_i1	hypothetical protein SORBIDRAFT_10g020180	1.1e-09	0.77	-		-	no IPS match
TRINITY_DN36962_c0_g1_i1	hypothetical protein SORBIDRAFT_1138s002030	3.5e-05	0.5	-		-	no IPS match
TRINITY_DN62330_c1_g3_i1	lipid droplet-associated hydrolase	4.1e-30	0.92	2	C:lipid particle; P:lipid storage	-	no IPS match
TRINITY_DN65544_c4_g1_i1	nuclease HARBI1	2.8e-42	0.857	2	F:hydrolase activity, acting on ester bonds; P:metabolic process	-	IPR006912 (PFAM); PTHR22930:SF53 (PANTHER); PTHR22930 (PANTHER)
TRINITY_DN65544_c4_g3_i1	nuclease HARBI1	4.1e-41	0.83	2	F:hydrolase activity, acting on ester bonds; P:metabolic process	-	IPR006912 (PFAM); PTHR22930:SF53 (PANTHER); PTHR22930 (PANTHER)
TRINITY_DN42600_c2_g1_i1	pentatricopeptide repeat-containing mitochondrial-like	1.3e-31	0.827	-		-	no IPS match
TRINITY_DN58709_c1_g2_i1	peroxidase 43-like	1.3e-15	0.8511	12	F:peroxidase activity; P:response to oxidative stress; F:metal ion binding; P:obsolete peroxidase reaction; P:cellular oxidant detoxification; C:cytoplasmic, membrane-bounded vesicle; P:plant-type cell wall organization; P:oxidation-reduction process; C:extracellular region; C:plant-type cell wall; F:heme binding; P:hydrogen peroxide catabolic process	EC:1.11.1.7	PTHR31235 (PANTHER); PTHR31235:SF16 (PANTHER); SIGNAL_PEPTIDE_H_REGION (PHOBIUS); SIGNAL_PEPTIDE (PHOBIUS); NON_CYTOPLASMIC_DOMAIN (PHOBIUS); SIGNAL_PEPTIDE_C_REGION (PHOBIUS); SIGNAL_PEPTIDE_N_REGION (PHOBIUS); SignalP-noTM (SIGNALP_EUK); SignalP-TM (SIGNALP_GRAM_POSITIVE)
TRINITY_DN53252_c0_g1_i1	plant-specific domain TIGR01568 family	0.00066	0.85	-		-	no IPS match
TRINITY_DN698_c0_g1_i1	probable CCR4-associated factor 1 homolog 11	1.2e-38	0.892	7	F:nucleic acid binding; C:nucleus; P:RNA phosphodiester bond hydrolysis, exonucleolytic; F:3'-5'-exoribonuclease activity; P:regulation of RNA metabolic process; C:CCR4-NOT complex; P:nuclear-transcribed mRNA catabolic process, deadenylation-dependent decay	EC:3.1; EC:3.1.13; EC:3.1.15	PTHR10797:SF12 (PANTHER); PTHR10797 (PANTHER); IPR012337 (SUPERFAMILY)
TRINITY_DN38462_c2_g2_i1	probable LRR receptor-like serine threonine- kinase At4g36180	3.2e-16	0.854	2	F:protein binding; C:integral component of membrane	-	PR00019 (PRINTS); IPR001611 (PFAM); PTHR27004 (PANTHER); PTHR27004:SF31 (PANTHER); IPR001611 (PROSITE_PROFILES); IPR001611 (PROSITE_PROFILES); IPR032675 (SUPERFAMILY)
TRINITY_DN497_c0_g1_i1	probable leucine-rich repeat receptor kinase At1g35710	1.8e-18	0.783	3	F:nucleotide binding; F:protein binding; C:integral component of membrane	-	PR00019 (PRINTS); IPR001611 (PFAM); PTHR27004 (PANTHER); PTHR27004:SF8 (PANTHER); IPR032675 (SUPERFAMILY)
TRINITY_DN64438_c2_g16_i1	probable serine threonine- kinase WNK8	7.1e-24	0.891	6	F:ATP binding; C:cytosol; P:serine family amino acid metabolic process; F:protein serine/threonine kinase activity; P:protein phosphorylation; P:intracellular signal transduction	EC:2.7.11	PTHR13902 (PANTHER); PTHR13902:SF49 (PANTHER)
TRINITY_DN52418_c9_g1_i1	probable tRNA-splicing endonuclease subunit Sen2	3.8e-10	0.743	7	F:nucleic acid binding; P:RNA phosphodiester bond hydrolysis, endonucleolytic; P:regulation of RNA metabolic process; C:integral component of membrane; P:tRNA splicing, via endonucleolytic cleavage and ligation; C:tRNA-intron endonuclease complex; F:tRNA-intron endonuclease activity	EC:3.1.27.9; EC:3.1.31; EC:3.1; EC:3.1.27	no IPS match
TRINITY_DN14969_c0_g1_i1	ribonuclease H At1g65750	6.5e-16	0.595	-		-	PTHR19446 (PANTHER); PTHR19446:SF394 (PANTHER)
TRINITY_DN54759_c9_g1_i1	ribonuclease H At1g65750	6.2e-14	0.618	-		-	no IPS match
TRINITY_DN58076_c2_g1_i1	ribonuclease H At1g65750	4.7e-17	0.772	-		-	Coil (COILS)
TRINITY_DN65614_c3_g3_i1	scarecrow 34	3.1e-45	0.905	6	C:nucleus; C:transcription factor complex; F:transcription factor activity, sequence-specific DNA binding; P:regulation of transcription, DNA-templated; F:sequence-specific DNA binding; P:regulation of transcription, DNA-templated	-	IPR005202 (PFAM); PTHR31636 (PANTHER); PTHR31636:SF41 (PANTHER); IPR005202 (PROSITE_PROFILES)
TRINITY_DN65614_c3_g6_i1	scarecrow 34	9e-45	0.905	6	C:nucleus; C:transcription factor complex; F:transcription factor activity, sequence-specific DNA binding; P:regulation of transcription, DNA-templated; F:sequence-specific DNA binding; P:regulation of transcription, DNA-templated	-	IPR005202 (PFAM); PTHR31636:SF41 (PANTHER); PTHR31636 (PANTHER); IPR005202 (PROSITE_PROFILES)
TRINITY_DN25299_c0_g1_i1	serine arginine repetitive matrix 1-like	4.6e-05	0.7167	-		-	no IPS match
TRINITY_DN6310_c0_g1_i1	serine carboxypeptidase-like 51	6.8e-20	0.86	2	F:serine-type carboxypeptidase activity; P:proteolysis involved in cellular protein catabolic process	EC:3.4.21; EC:3.4.16	IPR001563 (PANTHER); PTHR11802:SF80 (PANTHER)
TRINITY_DN38251_c2_g1_i1	transcription factor RF2a-like	4.2e-22	0.869	6	C:nucleus; C:transcription factor complex; F:transcription factor activity, sequence-specific DNA binding; P:regulation of transcription, DNA-templated; F:sequence-specific DNA binding; P:regulation of transcription, DNA-templated	-	PTHR13690:SF80 (PANTHER); PTHR13690 (PANTHER)
TRINITY_DN70362_c0_g1_i1	transcription factor SPT20 homolog	5.2e-05	0.675	2	F:nucleic acid binding; F:zinc ion binding	-	IPR001878 (SMART); IPR001878 (PROSITE_PROFILES); IPR001878 (SUPERFAMILY)
TRINITY_DN55461_c1_g1_i1	transcription factor TGA2 isoform X1	1e-07	0.7	2	P:transcription, DNA-templated; F:sequence-specific DNA binding	-	IPR025422 (PFAM); SIGNAL_PEPTIDE_C_REGION (PHOBIUS); NON_CYTOPLASMIC_DOMAIN (PHOBIUS); SIGNAL_PEPTIDE_H_REGION (PHOBIUS); SIGNAL_PEPTIDE (PHOBIUS); SIGNAL_PEPTIDE_N_REGION (PHOBIUS)
TRINITY_DN59651_c12_g3_i1	transposon Ty3-G Gag-Pol poly	1.3e-40	0.955	5	F:nucleic acid binding; C:nucleus; F:aspartic-type endopeptidase activity; P:proteolysis; P:DNA integration	EC:3.4.23	PTHR24559:SF202 (PANTHER); PTHR24559 (PANTHER); SSF56672 (SUPERFAMILY)
TRINITY_DN48876_c5_g1_i1	trichome birefringence-like 38	1.1e-42	0.849	5	P:acyl-carrier-protein biosynthetic process; C:integral component of membrane; C:Golgi apparatus; P:cell wall organization or biogenesis; F:O-acetyltransferase activity	EC:2.3.1	IPR025846 (PFAM); PTHR32285:SF44 (PANTHER); IPR029962 (PANTHER)
TRINITY_DN48876_c5_g2_i1	trichome birefringence-like 38	1.1e-42	0.849	5	P:acyl-carrier-protein biosynthetic process; C:integral component of membrane; C:Golgi apparatus; P:cell wall organization or biogenesis; F:O-acetyltransferase activity	EC:2.3.1	IPR025846 (PFAM); PTHR32285:SF44 (PANTHER); IPR029962 (PANTHER)
TRINITY_DN37309_c2_g1_i1	uncharacterized SDCCAG3 family -like	3.7e-13	0.707	-		-	no IPS match
TRINITY_DN7937_c0_g1_i1	uncharacterized mitochondrial g00810-like	1.1e-24	0.777	-		-	PTHR11439 (PANTHER); PTHR11439:SF127 (PANTHER)
TRINITY_DN33932_c4_g1_i1	uncharacterized mitochondrial g00860-like	7.4e-25	0.734	-		-	SSF56672 (SUPERFAMILY)
TRINITY_DN51096_c2_g1_i1	wall-associated receptor kinase 2-like	1.1e-28	0.805	9	F:ATP binding; F:calcium ion binding; C:integral component of membrane; P:cell surface receptor signaling pathway; P:serine family amino acid metabolic process; F:protein serine/threonine kinase activity; P:protein phosphorylation; C:plasma membrane; F:polysaccharide binding	EC:2.7.11	IPR025287 (PFAM)
TRINITY_DN44799_c5_g1_i1	zeaxanthin chloroplastic-like	9e-06	0.47	13	F:FAD binding; F:zeaxanthin epoxidase [overall] activity; P:abscisic acid biosynthetic process; F:monooxygenase activity; C:plastid; C:chloroplast; F:antheraxanthin epoxidase activity; F:oxidoreductase activity; F:zeaxanthin epoxidase activity; P:secondary metabolite biosynthetic process; C:membrane; C:integral component of membrane; P:oxidation-reduction process	-	no IPS match
TRINITY_DN8378_c0_g1_i1	zinc finger 622-like	1.4e-37	0.906	5	F:nucleic acid binding; F:zinc ion binding; P:ribosomal large subunit biogenesis; C:cytosolic large ribosomal subunit; C:preribosome, large subunit precursor	-	IPR015880 (PFAM); PTHR13182 (PANTHER)
TRINITY_DN40758_c0_g2_i1	zinc finger MYM-type 1-like	8e-41	0.776	5	F:DNA binding; C:cytoplasm; C:nucleoplasm; F:RNA polymerase II transcription factor activity, sequence-specific DNA binding; P:regulation of transcription from RNA polymerase II promoter	-	PTHR11697:SF137 (PANTHER); PTHR11697 (PANTHER)
TRINITY_DN44986_c3_g1_i1	zinc finger MYM-type 1-like	4.1e-28	0.825	8	F:DNA binding; F:ATP binding; C:cytoplasm; F:protein kinase activity; P:protein phosphorylation; C:nucleoplasm; F:RNA polymerase II transcription factor activity, sequence-specific DNA binding; P:regulation of transcription from RNA polymerase II promoter	-	PTHR11697:SF112 (PANTHER); PTHR11697 (PANTHER)
TRINITY_DN54953_c1_g1_i1	F-box At5g07610-like	4.4e-33	0.764	-		-	PTHR31264:SF7 (PANTHER); PTHR31264 (PANTHER)
TRINITY_DN55757_c1_g3_i1	LOB domain-containing 37	2.1e-15	0.895	-		-	IPR004883 (PFAM); PTHR31304:SF4 (PANTHER); PTHR31304 (PANTHER); SIGNAL_PEPTIDE (PHOBIUS); SIGNAL_PEPTIDE_N_REGION (PHOBIUS); SIGNAL_PEPTIDE_C_REGION (PHOBIUS); NON_CYTOPLASMIC_DOMAIN (PHOBIUS); SIGNAL_PEPTIDE_H_REGION (PHOBIUS)
TRINITY_DN70150_c0_g1_i1	ML domain isoform X2	6.9e-19	0.633	-		-	no IPS match
TRINITY_DN11044_c0_g1_i1	NMT1 homolog	2.8e-37	0.85	-		-	no IPS match
TRINITY_DN2120_c0_g1_i1	Os04g0340800	1.8e-05	0.7267	-		-	no IPS match
TRINITY_DN19022_c0_g1_i1	PREDICTED: uncharacterized protein LOC101752970 isoform X1	1.3e-07	0.59	-		-	no IPS match
TRINITY_DN9048_c1_g1_i1	PREDICTED: uncharacterized protein LOC101773843	2.5e-12	0.7133	-		-	no IPS match
TRINITY_DN27762_c1_g1_i1	PREDICTED: uncharacterized protein LOC101775322	2.4e-08	0.7225	-		-	no IPS match
TRINITY_DN2399_c0_g1_i1	PREDICTED: uncharacterized protein LOC101778057	4e-17	0.757	-		-	PTHR31722:SF6 (PANTHER); PTHR31722 (PANTHER)
TRINITY_DN2399_c0_g2_i1	PREDICTED: uncharacterized protein LOC101778057	3.2e-17	0.763	-		-	PTHR31722:SF6 (PANTHER); PTHR31722 (PANTHER)
TRINITY_DN53203_c7_g2_i1	PREDICTED: uncharacterized protein LOC103636895	8.1e-13	0.7622	-		-	no IPS match
TRINITY_DN8452_c1_g1_i1	PREDICTED: uncharacterized protein LOC103646935 isoform X1	1.1e-06	0.516	-		-	no IPS match
TRINITY_DN41299_c0_g2_i1	PREDICTED: uncharacterized protein LOC103647230	5.7e-17	0.746	-		-	no IPS match
TRINITY_DN64469_c8_g5_i1	PREDICTED: uncharacterized protein LOC103650237	4.3e-11	0.577	-		-	IPR025724 (PFAM); SignalP-TM (SIGNALP_GRAM_POSITIVE)
TRINITY_DN60117_c7_g2_i1	collagen alpha-1(I) chain-like isoform X1	1.5e-26	0.854	2	F:nucleic acid binding; P:DNA integration	-	no IPS match
TRINITY_DN44581_c6_g1_i1	cysteine-rich receptor kinase 10-like	2.5e-21	0.905	8	F:ATP binding; C:plasmodesma; C:integral component of membrane; P:serine family amino acid metabolic process; F:protein serine/threonine kinase activity; P:protein phosphorylation; P:defense response; C:plasma membrane	EC:2.7.11	PTHR27002:SF43 (PANTHER); PTHR27002 (PANTHER); IPR011009 (SUPERFAMILY)
TRINITY_DN60535_c0_g1_i1	cytochrome P450 716B1-like	1e-40	0.841	10	F:iron ion binding; F:oxidoreductase activity, acting on paired donors, with incorporation or reduction of molecular oxygen; P:multicellular organism development; C:integral component of membrane; P:brassinosteroid biosynthetic process; P:oxidation-reduction process; F:monooxygenase activity; P:sterol metabolic process; P:brassinosteroid homeostasis; F:heme binding	-	PTHR24286 (PANTHER); PTHR24286:SF56 (PANTHER); IPR001128 (SUPERFAMILY)
TRINITY_DN50055_c0_g1_i1	disease resistance RGA3 isoform X3	3.9e-10	0.695	1	F:ADP binding	-	no IPS match
TRINITY_DN59378_c3_g1_i1	disease resistance RGA4	3.8e-29	0.692	1	F:ADP binding	-	no IPS match
TRINITY_DN52270_c3_g1_i1	disease resistance RPM1-like	1.6e-11	0.54	1	F:ADP binding	-	no IPS match
TRINITY_DN65517_c3_g1_i1	disease resistance RPM1-like	6.2e-06	0.626	1	F:ADP binding	-	PTHR23155 (PANTHER); PTHR23155:SF529 (PANTHER)
TRINITY_DN46169_c1_g1_i1	disease resistance RPP13 3	2.7e-24	0.759	1	F:ADP binding	-	PTHR23155 (PANTHER); PTHR23155:SF529 (PANTHER)
TRINITY_DN52258_c7_g1_i1	disease resistance RPP13 3	2.2e-27	0.743	1	F:ADP binding	-	no IPS match
TRINITY_DN47327_c2_g1_i1	disease resistance RPP13 3 isoform X1	2.8e-36	0.78	1	F:ADP binding	-	no IPS match
TRINITY_DN32864_c0_g1_i1	dnaJ homolog subfamily B member 14-like	6.1e-13	0.806	-		-	IPR001623 (SUPERFAMILY)
TRINITY_DN53352_c0_g1_i1	dynamin-related 1C	0.00063	0.595	-		-	no IPS match
TRINITY_DN62689_c6_g1_i1	hypothetical protein SORBIDRAFT_0011s004440	0.00015	0.6	-		-	no IPS match
TRINITY_DN9169_c0_g1_i1	hypothetical protein SORBIDRAFT_01g011950	1.1e-13	0.83	1	C:integral component of membrane	-	no IPS match
TRINITY_DN38301_c2_g2_i1	hypothetical protein SORBIDRAFT_01g024321, partial	7.6e-25	0.894	7	C:replication fork; F:ATP binding; P:DNA repair; F:DNA helicase activity; P:DNA duplex unwinding; P:DNA recombination; P:telomere maintenance	EC:3.6.1; EC:3.6.1.15	no IPS match
TRINITY_DN56753_c6_g1_i1	hypothetical protein SORBIDRAFT_01g026320	1e-43	0.957	5	C:replication fork; P:DNA repair; F:DNA helicase activity; P:DNA duplex unwinding; P:telomere maintenance	EC:3.6.1; EC:3.6.1.15	PTHR10492 (PANTHER)
TRINITY_DN44214_c1_g1_i1	hypothetical protein SORBIDRAFT_02g004690	1.7e-26	0.714	-		-	no IPS match
TRINITY_DN60067_c5_g3_i1	hypothetical protein SORBIDRAFT_02g032216, partial	7.1e-05	0.57	-		-	no IPS match
TRINITY_DN30188_c0_g1_i1	hypothetical protein SORBIDRAFT_02g040030	1.3e-20	0.79	-		-	no IPS match
TRINITY_DN55903_c2_g4_i1	hypothetical protein SORBIDRAFT_02g041980	1.8e-09	0.72	-		-	no IPS match
TRINITY_DN60196_c1_g2_i1	hypothetical protein SORBIDRAFT_03g011030	2.3e-39	0.928	-		-	PTHR36893 (PANTHER)
TRINITY_DN65400_c2_g10_i1	hypothetical protein SORBIDRAFT_03g016290	9e-35	0.768	-		-	IPR004252 (PFAM); PTHR33499 (PANTHER); PTHR33499:SF2 (PANTHER)
TRINITY_DN65109_c4_g1_i1	hypothetical protein SORBIDRAFT_04g002066, partial	1e-25	0.96	1	C:integral component of membrane	-	no IPS match
TRINITY_DN63322_c3_g2_i1	hypothetical protein SORBIDRAFT_04g018075, partial	4.3e-15	0.904	5	F:nucleic acid binding; C:nucleus; F:aspartic-type endopeptidase activity; P:proteolysis; P:DNA integration	EC:3.4.23	IPR000477 (PFAM); PTHR24559 (PANTHER); PTHR24559:SF202 (PANTHER); TRANSMEMBRANE (PHOBIUS); CYTOPLASMIC_DOMAIN (PHOBIUS); NON_CYTOPLASMIC_DOMAIN (PHOBIUS); IPR000477 (PROSITE_PROFILES); SSF56672 (SUPERFAMILY)
TRINITY_DN51174_c6_g4_i1	hypothetical protein SORBIDRAFT_05g002620	1.4e-34	0.846	-		-	IPR002885 (TIGRFAM); IPR002885 (PFAM); PTHR24015 (PANTHER); IPR002885 (PROSITE_PROFILES); IPR002885 (PROSITE_PROFILES)
TRINITY_DN63494_c2_g6_i1	hypothetical protein SORBIDRAFT_05g019030	2.1e-06	0.7	-		-	no IPS match
TRINITY_DN54100_c2_g2_i1	hypothetical protein SORBIDRAFT_07g005480	1.7e-24	0.83	-		-	PTHR35101 (PANTHER); PTHR35101:SF3 (PANTHER)
TRINITY_DN16100_c0_g1_i1	hypothetical protein SORBIDRAFT_07g021012, partial	1.2e-06	0.7	-		-	no IPS match
TRINITY_DN30268_c0_g1_i1	hypothetical protein SORBIDRAFT_08g006165, partial	9e-07	0.6	-		-	no IPS match
TRINITY_DN65211_c5_g1_i1	hypothetical protein SORBIDRAFT_08g015475, partial	1.7e-18	0.693	-		-	Coil (COILS)
TRINITY_DN60992_c2_g3_i1	hypothetical protein SORBIDRAFT_08g017275, partial	6.7e-11	0.79	-		-	SIGNAL_PEPTIDE_N_REGION (PHOBIUS); SIGNAL_PEPTIDE_H_REGION (PHOBIUS); SIGNAL_PEPTIDE (PHOBIUS); SIGNAL_PEPTIDE_C_REGION (PHOBIUS); NON_CYTOPLASMIC_DOMAIN (PHOBIUS); TMhelix (TMHMM)
TRINITY_DN53001_c1_g1_i1	hypothetical protein SORBIDRAFT_09g007400	0.00014	0.54	-		-	no IPS match
TRINITY_DN37266_c0_g1_i1	hypothetical protein SORBIDRAFT_09g007655, partial	8.4e-32	0.813	5	F:nucleic acid binding; P:RNA phosphodiester bond hydrolysis, endonucleolytic; F:RNA-DNA hybrid ribonuclease activity; P:regulation of RNA metabolic process; P:DNA integration	EC:3.1.30; EC:3.1; EC:3.1.26; EC:3.1.26.4	no IPS match
TRINITY_DN15267_c0_g1_i1	hypothetical protein SORBIDRAFT_10g024720	4.4e-28	0.87	-		-	no IPS match
TRINITY_DN45217_c1_g1_i1	hypothetical protein SORBIDRAFT_10g027275, partial	0.00013	0.64	-		-	no IPS match
TRINITY_DN42855_c0_g1_i1	ion channel POLLUX-like 2 isoform X1	2.1e-07	0.445	2	C:membrane; C:integral component of membrane	-	no IPS match
TRINITY_DN13815_c0_g1_i1	isoflavone reductase	4.4e-38	0.736	-		-	IPR008030 (PFAM)
TRINITY_DN65024_c4_g2_i1	kinase chloroplastic-like	2.1e-11	0.7367	2	F:nucleic acid binding; P:DNA integration	-	no IPS match
TRINITY_DN62999_c0_g1_i1	leucine-rich repeat receptor kinase TDR	6.7e-18	0.938	11	P:cell division; F:ATP binding; P:vasculature development; C:integral component of membrane; P:serine family amino acid metabolic process; F:protein serine/threonine kinase activity; P:protein phosphorylation; P:procambium histogenesis; P:xylem development; C:plasma membrane; P:secondary shoot formation	EC:2.7.11	PTHR27000 (PANTHER); PTHR27000:SF161 (PANTHER)
TRINITY_DN32699_c0_g1_i1	lys-63-specific deubiquitinase BRCC36-like	4e-06	0.4688	-		-	no IPS match
TRINITY_DN70078_c0_g1_i1	nucleolar 56-like	5.3e-31	0.872	5	C:box C/D snoRNP complex; C:small-subunit processome; P:rRNA modification; F:snoRNA binding; C:viral nucleocapsid	-	IPR002687 (PFAM); PTHR10894 (PANTHER); IPR002687 (PROSITE_PROFILES); IPR002687 (SUPERFAMILY)
TRINITY_DN47169_c1_g1_i1	pectinesterase-like	3.5e-43	0.897	9	P:pectin catabolic process; P:negative regulation of catalytic activity; C:cell wall; F:aspartyl esterase activity; P:starch metabolic process; F:pectinesterase inhibitor activity; P:cell wall modification; P:sucrose metabolic process; F:pectinesterase activity	EC:3.1.1.11; EC:3.1.1.1	IPR000070 (PFAM); PTHR31707:SF14 (PANTHER); PTHR31707 (PANTHER); IPR011050 (SUPERFAMILY)
TRINITY_DN46848_c3_g1_i1	peroxidase 5-like	1.6e-30	0.925	11	F:peroxidase activity; P:response to oxidative stress; F:metal ion binding; P:obsolete peroxidase reaction; P:cellular oxidant detoxification; P:plant-type cell wall organization; P:oxidation-reduction process; C:extracellular region; C:plant-type cell wall; F:heme binding; P:hydrogen peroxide catabolic process	EC:1.11.1.7	IPR000823 (PRINTS); IPR002016 (PFAM); PTHR31235:SF68 (PANTHER); PTHR31235 (PANTHER); IPR002016 (PROSITE_PROFILES); IPR010255 (SUPERFAMILY)
TRINITY_DN19003_c1_g1_i1	phospholipid-transporting ATPase 1-like	7.4e-26	0.803	1	F:nucleic acid binding	-	PTHR11439:SF180 (PANTHER); PTHR11439 (PANTHER); IPR012337 (SUPERFAMILY)
TRINITY_DN61920_c9_g1_i1	probable LRR receptor-like serine threonine- kinase At3g47570	1.3e-41	0.928	5	F:ATP binding; C:integral component of membrane; P:serine family amino acid metabolic process; F:protein serine/threonine kinase activity; P:protein phosphorylation	EC:2.7.11	PTHR27000 (PANTHER); PTHR27000:SF164 (PANTHER)
TRINITY_DN51198_c5_g1_i1	probable LRR receptor-like serine threonine- kinase At4g36180	7.2e-25	0.671	1	C:integral component of membrane	-	PTHR27004 (PANTHER); PTHR27004:SF36 (PANTHER); IPR032675 (SUPERFAMILY)
TRINITY_DN64423_c3_g1_i1	probable glucuronosyltransferase Os01g0926700	1.5e-31	0.978	2	P:metabolic process; F:transferase activity	-	PTHR11062 (PANTHER); PTHR11062:SF102 (PANTHER)
TRINITY_DN47707_c0_g1_i1	probable histone H2AXa	1e-09	0.7683	4	C:nucleus; F:DNA binding; F:protein heterodimerization activity; C:nucleosome	-	PTHR23430 (PANTHER); IPR009072 (SUPERFAMILY)
TRINITY_DN52885_c13_g1_i1	probable serine threonine- kinase DDB_G0291350	9.2e-14	0.577	7	F:nucleotide binding; F:ATP binding; C:cytoplasm; C:cytosol; F:protein kinase activity; F:protein serine/threonine kinase activity; P:protein phosphorylation	-	no IPS match
TRINITY_DN38784_c2_g1_i1	probable trehalose-phosphate phosphatase 4	8.9e-40	0.863	5	F:trehalose-phosphatase activity; P:trehalose biosynthetic process; P:dephosphorylation; P:starch metabolic process; P:sucrose metabolic process	EC:3.1; EC:3.1.3.12; EC:3.1.3.41	PTHR10788 (PANTHER); PTHR10788:SF23 (PANTHER)
TRINITY_DN39656_c4_g1_i1	pumilio homolog 12-like	2.6e-33	0.7	2	F:RNA binding; C:intracellular part	-	no IPS match
TRINITY_DN7564_c0_g2_i1	purple acid phosphatase 3-like	2.2e-08	0.431	4	P:metabolic process; P:dephosphorylation; F:acid phosphatase activity; F:hydrolase activity	-	no IPS match
TRINITY_DN37104_c0_g1_i1	receptor 12-like	5e-33	0.836	2	F:protein binding; C:integral component of membrane	-	IPR001611 (PFAM); PTHR27004:SF20 (PANTHER); PTHR27004 (PANTHER); IPR032675 (SUPERFAMILY)
TRINITY_DN63703_c4_g1_i1	receptor kinase At4g00960	7e-09	0.71	5	F:ATP binding; C:membrane; C:integral component of membrane; F:protein kinase activity; P:protein phosphorylation	-	no IPS match
TRINITY_DN65304_c0_g2_i1	receptor kinase At4g00960	6.3e-28	0.852	7	F:ATP binding; C:plasmodesma; P:serine family amino acid metabolic process; F:protein serine/threonine kinase activity; P:protein phosphorylation; P:defense response; C:plasma membrane	EC:2.7.11	IPR001245 (PFAM); IPR011009 (SUPERFAMILY)
TRINITY_DN64048_c0_g2_i1	replication A 70 kDa DNA-binding subunit E-like	1e-28	0.733	6	C:nucleus; F:DNA binding; P:DNA repair; F:zinc ion binding; P:DNA replication; P:DNA recombination	-	no IPS match
TRINITY_DN24053_c0_g1_i1	retrovirus-related Pol poly from transposon TNT 1-94	4.7e-27	0.815	-		-	IPR013103 (PFAM); PTHR11439 (PANTHER)
TRINITY_DN20055_c0_g1_i1	ribonuclease H At1g65750	2.1e-15	0.619	-		-	IPR026960 (PFAM); PTHR25952 (PANTHER); PTHR25952:SF191 (PANTHER)
TRINITY_DN61220_c2_g1_i1	ribonuclease H At1g65750	1.9e-18	0.686	-		-	IPR026960 (PFAM)
TRINITY_DN63595_c5_g4_i1	ribonuclease H At1g65750	3.2e-14	0.614	-		-	no IPS match
TRINITY_DN9358_c0_g1_i1	ribonuclease H At1g65750	2.7e-06	0.567	3	P:RNA phosphodiester bond hydrolysis, endonucleolytic; F:nucleic acid binding; F:RNA-DNA hybrid ribonuclease activity	-	no IPS match
TRINITY_DN40046_c0_g1_i1	scarecrow 34	1.9e-16	0.8083	6	C:nucleus; C:transcription factor complex; F:transcription factor activity, sequence-specific DNA binding; P:regulation of transcription, DNA-templated; F:sequence-specific DNA binding; P:regulation of transcription, DNA-templated	-	Coil (COILS); PTHR31636:SF41 (PANTHER); PTHR31636 (PANTHER)
TRINITY_DN39325_c3_g1_i1	serine carboxypeptidase-like 23	4.6e-31	0.641	3	C:mitochondrion; F:double-stranded DNA binding; P:regulation of transcription, DNA-templated	-	PTHR13068 (PANTHER); PTHR13068:SF29 (PANTHER); SignalP-noTM (SIGNALP_EUK); TMhelix (TMHMM)
TRINITY_DN46368_c7_g1_i1	serine threonine- kinase At5g01020-like	1.6e-24	0.867	3	F:ATP binding; F:protein kinase activity; P:protein phosphorylation	-	PTHR27001:SF72 (PANTHER); PTHR27001 (PANTHER)
TRINITY_DN51649_c0_g1_i1	short-chain dehydrogenase reductase 2b-like	5.6e-35	0.886	2	F:oxidoreductase activity; P:oxidation-reduction process	-	IPR002347 (PFAM); IPR002347 (PANTHER); PTHR24322:SF358 (PANTHER); IPR016040 (SUPERFAMILY)
TRINITY_DN51649_c0_g2_i1	short-chain dehydrogenase reductase 2b-like	1.7e-34	0.875	2	F:oxidoreductase activity; P:oxidation-reduction process	-	IPR002347 (PFAM); PTHR24322:SF358 (PANTHER); IPR002347 (PANTHER); IPR016040 (SUPERFAMILY)
TRINITY_DN53487_c0_g1_i1	sister chromatid cohesion DCC1	6.2e-07	0.775	-		-	no IPS match
TRINITY_DN63439_c3_g1_i1	sphingomyelin phosphodiesterase 4	3.3e-21	0.928	3	C:integral component of membrane; F:sphingomyelin phosphodiesterase D activity; P:glycosphingolipid metabolic process	EC:3.1; EC:3.1.1; EC:3.1.4.41	PTHR31801 (PANTHER); PTHR31801:SF1 (PANTHER)
TRINITY_DN60067_c5_g1_i1	taxadien-5-alpha-ol O-acetyltransferase-like	0.00056	0.56	-		-	no IPS match
TRINITY_DN60477_c1_g2_i1	transposon Ac Ds sub-class	6.8e-14	0.788	1	F:binding	-	no IPS match
TRINITY_DN61749_c6_g1_i1	tropinone reductase homolog At2g29170-like	4.1e-30	0.813	2	F:oxidoreductase activity; P:oxidation-reduction process	-	PTHR24322:SF593 (PANTHER); IPR002347 (PANTHER); IPR016040 (SUPERFAMILY)
TRINITY_DN58492_c1_g1_i1	uncharacterized protein LOC100279594 precursor	1.7e-06	0.73	-		-	no IPS match
TRINITY_DN59546_c0_g1_i1	uncharacterized protein LOC100502416	2.4e-37	0.814	-		-	no IPS match
TRINITY_DN64221_c4_g1_i1	valine--tRNA mitochondrial 1-like isoform X3	4.4e-37	0.868	9	F:valine-tRNA ligase activity; P:isoleucine biosynthetic process; F:ATP binding; P:valyl-tRNA aminoacylation; C:cytoplasm; P:regulation of translational fidelity; P:valine biosynthetic process; P:leucine biosynthetic process; F:aminoacyl-tRNA editing activity	EC:6.1.1; EC:6.1.1.9; EC:3.1.1.1	no IPS match
TRINITY_DN38947_c2_g2_i1	wall-associated receptor kinase 3-like	1.3e-40	0.83	9	F:ATP binding; F:calcium ion binding; C:integral component of membrane; P:cell surface receptor signaling pathway; P:serine family amino acid metabolic process; F:protein serine/threonine kinase activity; P:protein phosphorylation; C:plasma membrane; F:polysaccharide binding	EC:2.7.11	PTHR27005:SF32 (PANTHER); PTHR27005 (PANTHER); NON_CYTOPLASMIC_DOMAIN (PHOBIUS); TRANSMEMBRANE (PHOBIUS); CYTOPLASMIC_DOMAIN (PHOBIUS); TMhelix (TMHMM)
TRINITY_DN67008_c0_g1_i1	zinc finger MYM-type 1-like	4.2e-13	0.844	5	F:DNA binding; C:cytoplasm; C:nucleoplasm; F:RNA polymerase II transcription factor activity, sequence-specific DNA binding; P:regulation of transcription from RNA polymerase II promoter	-	no IPS match
TRINITY_DN5629_c0_g1_i1	DNA cross-link repair SNM1- partial	4.6e-05	0.56	1	F:protein binding	-	IPR001660 (PFAM); PTHR12515 (PANTHER); PTHR12515:SF5 (PANTHER); IPR013761 (SUPERFAMILY)
TRINITY_DN47613_c6_g3_i1	DNA polymerase zeta catalytic subunit-like	6.4e-38	0.856	-		-	IPR013103 (PFAM); PTHR11439 (PANTHER)
TRINITY_DN64916_c2_g1_i1	F-box kelch-repeat At2g44130-like	6.8e-27	0.901	-		-	PTHR24414 (PANTHER); PTHR24414:SF34 (PANTHER)
TRINITY_DN64916_c2_g7_i1	F-box kelch-repeat At2g44130-like	6.8e-27	0.901	-		-	PTHR24414:SF34 (PANTHER); PTHR24414 (PANTHER)
TRINITY_DN64916_c2_g8_i1	F-box kelch-repeat At2g44130-like	6.8e-27	0.901	-		-	PTHR24414:SF34 (PANTHER); PTHR24414 (PANTHER)
TRINITY_DN53421_c1_g2_i1	Os08g0441700, partial	1.3e-21	0.655	-		-	PTHR11439 (PANTHER); PTHR11439:SF171 (PANTHER)
TRINITY_DN46492_c4_g1_i1	PREDICTED: uncharacterized protein LOC101767623	1.7e-16	0.728	-		-	SSF64182 (SUPERFAMILY)
TRINITY_DN54670_c2_g1_i1	PREDICTED: uncharacterized protein LOC101768457 isoform X1	4e-22	0.819	1	F:protein binding	-	IPR001611 (PFAM); IPR032675 (SUPERFAMILY)
TRINITY_DN54670_c2_g4_i1	PREDICTED: uncharacterized protein LOC101768457 isoform X1	4e-22	0.819	1	F:protein binding	-	IPR001611 (PFAM); IPR032675 (SUPERFAMILY)
TRINITY_DN2353_c0_g1_i1	PREDICTED: uncharacterized protein LOC101769474	7.7e-05	0.64	-		-	no IPS match
TRINITY_DN62879_c1_g4_i1	PREDICTED: uncharacterized protein LOC101780464	4.3e-05	0.6	-		-	no IPS match
TRINITY_DN14697_c0_g2_i1	PREDICTED: uncharacterized protein LOC101785452	3.1e-23	0.7056	-		-	no IPS match
TRINITY_DN33062_c2_g1_i1	PREDICTED: uncharacterized protein LOC102715003	1.4e-27	0.763	-		-	no IPS match
TRINITY_DN40906_c1_g1_i1	PREDICTED: uncharacterized protein LOC103631452	6.6e-29	0.78	-		-	no IPS match
TRINITY_DN40906_c1_g3_i1	PREDICTED: uncharacterized protein LOC103631452	4.5e-29	0.78	-		-	no IPS match
TRINITY_DN18103_c0_g1_i1	PREDICTED: uncharacterized protein LOC103631902 isoform X2	1.3e-31	0.86	-		-	SIGNAL_PEPTIDE_H_REGION (PHOBIUS); SIGNAL_PEPTIDE (PHOBIUS); SIGNAL_PEPTIDE_N_REGION (PHOBIUS); NON_CYTOPLASMIC_DOMAIN (PHOBIUS); SIGNAL_PEPTIDE_C_REGION (PHOBIUS)
TRINITY_DN69933_c0_g1_i1	PREDICTED: uncharacterized protein LOC103633960	3.4e-05	0.59	-		-	no IPS match
TRINITY_DN39843_c0_g1_i1	PREDICTED: uncharacterized protein LOC103640371	5.4e-18	0.658	-		-	no IPS match
TRINITY_DN45643_c2_g1_i1	PREDICTED: uncharacterized protein LOC103650237	5.4e-36	0.863	1	F:nucleic acid binding	-	PTHR11439 (PANTHER); PTHR11439:SF185 (PANTHER); IPR012337 (SUPERFAMILY)
TRINITY_DN11222_c0_g1_i1	TRAF transcription factor	5.4e-23	0.886	-		-	PTHR26379 (PANTHER); PTHR26379:SF178 (PANTHER)
TRINITY_DN44594_c0_g3_i1	collagen alpha-1(I) chain-like isoform X1	2e-37	0.924	2	F:nucleic acid binding; P:DNA integration	-	no IPS match
TRINITY_DN65293_c0_g2_i1	cyclic dof factor 1-like	5.6e-19	0.766	2	F:DNA binding; P:regulation of transcription, DNA-templated	-	PTHR31089 (PANTHER)
TRINITY_DN52320_c1_g1_i1	cytochrome P450 98A2-like	9.2e-43	0.975	6	F:iron ion binding; P:lignin biosynthetic process; C:integral component of membrane; F:oxidoreductase activity, acting on paired donors, with incorporation or reduction of molecular oxygen, NAD(P)H as one donor, and incorporation of one atom of oxygen; P:oxidation-reduction process; F:heme binding	EC:1.14.13	IPR002401 (PRINTS); IPR001128 (PFAM); PTHR24298 (PANTHER); PTHR24298:SF0 (PANTHER); IPR001128 (SUPERFAMILY)
TRINITY_DN52320_c1_g2_i1	cytochrome P450 98A2-like	5e-43	0.975	6	F:iron ion binding; P:lignin biosynthetic process; C:integral component of membrane; F:oxidoreductase activity, acting on paired donors, with incorporation or reduction of molecular oxygen, NAD(P)H as one donor, and incorporation of one atom of oxygen; P:oxidation-reduction process; F:heme binding	EC:1.14.13	IPR002401 (PRINTS); IPR001128 (PFAM); PTHR24298 (PANTHER); PTHR24298:SF0 (PANTHER); IPR001128 (SUPERFAMILY)
TRINITY_DN43878_c1_g1_i1	disease resistance RPM1-like	2e-23	0.74	-		-	no IPS match
TRINITY_DN46547_c0_g2_i1	disease resistance RPP13 3	1.9e-29	0.659	1	F:ADP binding	-	no IPS match
TRINITY_DN47733_c3_g1_i1	disease resistance RPP13 3	5e-23	0.773	1	F:ADP binding	-	IPR002182 (PFAM); PTHR23155:SF605 (PANTHER); PTHR23155 (PANTHER); IPR027417 (SUPERFAMILY)
TRINITY_DN61680_c10_g1_i1	disease resistance RPP13 3	8.1e-14	0.583	1	F:ADP binding	-	no IPS match
TRINITY_DN8242_c0_g1_i1	disease resistance RPP13 3 isoform X1	1.9e-08	0.59	1	F:ADP binding	-	no IPS match
TRINITY_DN59126_c0_g1_i1	enolase-phosphatase E1-like	2.4e-25	0.7189	1	F:nucleotide binding	-	no IPS match
TRINITY_DN67902_c0_g1_i1	farnesyl pyrophosphate synthase mitochondrial-like isoform X2	2.8e-18	0.717	5	F:geranyltranstransferase activity; C:cytoplasm; F:dimethylallyltranstransferase activity; P:steroid biosynthetic process; P:farnesyl diphosphate biosynthetic process	EC:2.5.1; EC:2.5.1.10; EC:2.5.1.1	IPR000092 (PFAM); PTHR11525 (PANTHER); IPR008949 (SUPERFAMILY)
TRINITY_DN39274_c2_g1_i1	fatty acyl- reductase 2-like isoform X2	3.8e-06	0.6183	5	C:intracellular membrane-bounded organelle; P:oxidation-reduction process; F:fatty-acyl-CoA reductase (alcohol-forming) activity; P:long-chain fatty-acyl-CoA metabolic process; P:suberin biosynthetic process	-	no IPS match
TRINITY_DN7020_c0_g1_i1	geranylgeranyl pyrophosphate synthase 3	1.3e-05	0.52	2	P:isoprenoid biosynthetic process; F:transferase activity	-	no IPS match
TRINITY_DN58027_c6_g1_i1	glucan endo-1,3-beta-D-glucosidase-like	3.4e-07	0.8433	-		-	NON_CYTOPLASMIC_DOMAIN (PHOBIUS); SIGNAL_PEPTIDE_H_REGION (PHOBIUS); SIGNAL_PEPTIDE_C_REGION (PHOBIUS); SIGNAL_PEPTIDE_N_REGION (PHOBIUS); SIGNAL_PEPTIDE (PHOBIUS); SignalP-TM (SIGNALP_GRAM_POSITIVE); TMhelix (TMHMM)
TRINITY_DN39273_c3_g1_i1	heat shock	2.2e-06	0.565	2	F:nucleotide binding; F:ATP binding	-	no IPS match
TRINITY_DN67802_c0_g1_i1	heparan-alpha-glucosaminide N-acetyltransferase-like	7.9e-39	0.938	1	C:integral component of membrane	-	PTHR31061 (PANTHER); PTHR31061:SF5 (PANTHER); SIGNAL_PEPTIDE (PHOBIUS); SIGNAL_PEPTIDE_C_REGION (PHOBIUS); SIGNAL_PEPTIDE_N_REGION (PHOBIUS); NON_CYTOPLASMIC_DOMAIN (PHOBIUS); CYTOPLASMIC_DOMAIN (PHOBIUS); TRANSMEMBRANE (PHOBIUS); SIGNAL_PEPTIDE_H_REGION (PHOBIUS); SignalP-TM (SIGNALP_EUK); TMhelix (TMHMM); TMhelix (TMHMM)
TRINITY_DN7570_c0_g1_i1	heterogeneous nuclear ribonucleo H3 isoform X2	2.3e-31	0.901	2	F:nucleotide binding; F:nucleic acid binding	-	PTHR13976:SF40 (PANTHER); PTHR13976 (PANTHER)
TRINITY_DN7570_c0_g2_i1	heterogeneous nuclear ribonucleo H3 isoform X2	2.1e-33	0.924	2	F:nucleotide binding; F:nucleic acid binding	-	PTHR13976:SF40 (PANTHER); PTHR13976 (PANTHER)
TRINITY_DN65408_c3_g1_i1	homeodomain-like transcription factor superfamily	5.2e-26	0.835	1	F:DNA binding	-	PTHR14000:SF8 (PANTHER); PTHR14000 (PANTHER)
TRINITY_DN18491_c0_g1_i1	hypothetical protein SORBIDRAFT_01g017900	3.3e-41	0.882	-		-	PTHR26312:SF77 (PANTHER); PTHR26312 (PANTHER)
TRINITY_DN62899_c4_g1_i1	hypothetical protein SORBIDRAFT_02g007136, partial	1.1e-22	0.6543	-		-	no IPS match
TRINITY_DN63248_c2_g1_i1	hypothetical protein SORBIDRAFT_02g023830	4.6e-13	0.97	6	F:ATP binding; F:receptor signaling protein serine/threonine kinase activity; C:cytoplasm; P:transmembrane receptor protein serine/threonine kinase signaling pathway; P:serine family amino acid metabolic process; P:signal transduction by protein phosphorylation	EC:2.7.11	no IPS match
TRINITY_DN43462_c3_g1_i1	hypothetical protein SORBIDRAFT_03g011736, partial	7.2e-35	0.863	5	C:replication fork; P:DNA repair; F:DNA helicase activity; P:DNA duplex unwinding; P:telomere maintenance	EC:3.6.1; EC:3.6.1.15	no IPS match
TRINITY_DN61408_c0_g1_i1	hypothetical protein SORBIDRAFT_03g040848, partial	9.9e-14	0.744	3	F:nucleic acid binding; F:zinc ion binding; P:DNA integration	-	no IPS match
TRINITY_DN53190_c2_g1_i1	hypothetical protein SORBIDRAFT_04g031600	1.9e-12	0.803	1	F:metal ion binding	-	PTHR22870:SF177 (PANTHER); PTHR22870 (PANTHER); CYTOPLASMIC_DOMAIN (PHOBIUS); NON_CYTOPLASMIC_DOMAIN (PHOBIUS); SIGNAL_PEPTIDE (PHOBIUS); SIGNAL_PEPTIDE_H_REGION (PHOBIUS); TRANSMEMBRANE (PHOBIUS); SIGNAL_PEPTIDE_C_REGION (PHOBIUS); SIGNAL_PEPTIDE_N_REGION (PHOBIUS); TMhelix (TMHMM)
TRINITY_DN63218_c0_g1_i1	hypothetical protein SORBIDRAFT_05g003030	6.3e-32	0.764	2	P:lipid storage; C:integral component of membrane	-	NON_CYTOPLASMIC_DOMAIN (PHOBIUS); SIGNAL_PEPTIDE_C_REGION (PHOBIUS); SIGNAL_PEPTIDE_H_REGION (PHOBIUS); SIGNAL_PEPTIDE_N_REGION (PHOBIUS); SIGNAL_PEPTIDE (PHOBIUS); TMhelix (TMHMM)
TRINITY_DN45399_c0_g2_i1	hypothetical protein SORBIDRAFT_05g004635, partial	9.5e-25	0.677	-		-	no IPS match
TRINITY_DN34393_c5_g1_i1	hypothetical protein SORBIDRAFT_05g005935, partial	1.6e-38	0.798	-		-	IPR004242 (PFAM); PTHR10775:SF95 (PANTHER); PTHR10775 (PANTHER)
TRINITY_DN40614_c2_g1_i1	hypothetical protein SORBIDRAFT_05g016830	2.4e-34	0.759	5	F:nucleic acid binding; P:RNA phosphodiester bond hydrolysis, endonucleolytic; F:RNA-DNA hybrid ribonuclease activity; P:regulation of RNA metabolic process; P:DNA integration	EC:3.1.30; EC:3.1; EC:3.1.26; EC:3.1.26.4	PF13456 (PFAM); IPR002156 (PROSITE_PROFILES); IPR012337 (SUPERFAMILY)
TRINITY_DN49583_c3_g1_i1	hypothetical protein SORBIDRAFT_06g004062, partial	3.8e-15	0.737	-		-	IPR023780 (PFAM); IPR000953 (PROSITE_PROFILES); IPR016197 (SUPERFAMILY)
TRINITY_DN44755_c1_g2_i1	hypothetical protein SORBIDRAFT_06g007325, partial	5.7e-29	0.748	2	F:nucleic acid binding; P:DNA integration	-	PTHR24559 (PANTHER); SSF56672 (SUPERFAMILY)
TRINITY_DN40229_c4_g1_i1	hypothetical protein SORBIDRAFT_06g023316, partial	0.00057	0.61	-		-	no IPS match
TRINITY_DN26463_c1_g1_i1	hypothetical protein SORBIDRAFT_07g001780	1.1e-15	0.746	-		-	-
TRINITY_DN39591_c5_g1_i1	hypothetical protein SORBIDRAFT_07g009033, partial	0.00012	0.49	-		-	no IPS match
TRINITY_DN57626_c11_g1_i1	hypothetical protein SORBIDRAFT_08g009520	9.6e-20	0.645	5	F:nucleic acid binding; C:nucleus; F:aspartic-type endopeptidase activity; P:proteolysis; P:DNA integration	-	no IPS match
TRINITY_DN63384_c1_g1_i1	hypothetical protein SORBIDRAFT_08g009520	9.9e-37	0.945	3	F:nucleic acid binding; C:nucleus; P:DNA integration	-	IPR000477 (PFAM); PTHR24559 (PANTHER); PTHR24559:SF202 (PANTHER); SSF56672 (SUPERFAMILY)
TRINITY_DN61536_c0_g1_i1	hypothetical protein SORBIDRAFT_09g001485, partial	7.8e-05	0.74	-		-	no IPS match
TRINITY_DN62019_c13_g1_i1	hypothetical protein SORBIDRAFT_09g005527, partial	2.9e-32	0.652	-		-	PTHR10775 (PANTHER)
TRINITY_DN33534_c0_g1_i1	hypothetical protein SORBIDRAFT_09g006430	7.4e-15	0.8	-		-	no IPS match
TRINITY_DN62152_c3_g2_i1	hypothetical protein SORBIDRAFT_09g021870	4.9e-09	0.55	3	C:membrane; C:integral component of membrane; P:transport	-	TMhelix (TMHMM)
TRINITY_DN41486_c0_g1_i1	hypothetical protein SORBIDRAFT_09g026530	8.8e-26	0.8433	-		-	no IPS match
TRINITY_DN61585_c0_g1_i1	hypothetical protein SORBIDRAFT_10g021785, partial	1.1e-39	0.945	1	F:zinc ion binding	-	no IPS match
TRINITY_DN61585_c0_g2_i1	hypothetical protein SORBIDRAFT_10g021785, partial	8.6e-39	0.945	1	F:zinc ion binding	-	no IPS match
TRINITY_DN39278_c0_g1_i1	hypothetical protein SORBIDRAFT_10g023023, partial	7.8e-25	0.741	3	F:nucleic acid binding; F:zinc ion binding; P:DNA integration	-	PF14223 (PFAM); PTHR11439:SF127 (PANTHER); PTHR11439 (PANTHER)
TRINITY_DN39278_c0_g2_i1	hypothetical protein SORBIDRAFT_10g023023, partial	1.4e-25	0.751	3	F:nucleic acid binding; F:zinc ion binding; P:DNA integration	-	PF14223 (PFAM); PTHR11439 (PANTHER); PTHR11439:SF127 (PANTHER)
TRINITY_DN46375_c0_g1_i1	hypothetical protein SORBIDRAFT_10g023180	8.6e-13	0.87	3	C:nucleus; F:zinc ion binding; P:transcription, DNA-templated	-	no IPS match
TRINITY_DN42564_c0_g2_i1	mitochondrial-like	2.9e-32	0.872	-		-	IPR002885 (TIGRFAM); IPR002885 (PFAM); PTHR24015 (PANTHER); IPR002885 (PROSITE_PROFILES); IPR002885 (PROSITE_PROFILES)
TRINITY_DN57482_c1_g1_i1	naringenin,2-oxoglutarate 3-dioxygenase-like	1.1e-11	0.777	3	F:dioxygenase activity; F:metal ion binding; P:oxidation-reduction process	-	no IPS match
TRINITY_DN54873_c1_g1_i1	pentatricopeptide repeat-containing At5g66520-like	1.7e-22	0.8967	7	F:ATP binding; F:zinc ion binding; P:glycerolipid metabolic process; P:phospholipid catabolic process; F:diacylglycerol kinase activity; P:phosphorylation; P:protein kinase C-activating G-protein coupled receptor signaling pathway	EC:2.7.1.107	no IPS match
TRINITY_DN62766_c0_g4_i1	probable NADH kinase	2.7e-19	0.721	4	C:cytoplasm; P:nicotinamide nucleotide metabolic process; F:phosphotransferase activity, alcohol group as acceptor; F:kinase activity	-	no IPS match
TRINITY_DN53148_c3_g2_i1	probable WRKY transcription factor 53	1.8e-15	0.6233	4	F:DNA binding; F:transcription factor activity, sequence-specific DNA binding; P:regulation of transcription, DNA-templated; F:sequence-specific DNA binding	-	no IPS match
TRINITY_DN54064_c2_g3_i1	probable alpha,alpha-trehalose-phosphate synthase [UDP-forming] 7	1.2e-20	0.797	2	F:catalytic activity; P:trehalose biosynthetic process	-	IPR001830 (PFAM); PTHR10788:SF44 (PANTHER); PTHR10788 (PANTHER); SSF53756 (SUPERFAMILY); SSF53756 (SUPERFAMILY)
TRINITY_DN51897_c10_g1_i1	probable histone deacetylase 19	2.9e-05	0.74	2	P:metabolic process; F:hydrolase activity	-	no IPS match
TRINITY_DN64438_c2_g15_i1	probable serine threonine- kinase WNK8	7.4e-24	0.891	6	F:ATP binding; C:cytosol; P:serine family amino acid metabolic process; F:protein serine/threonine kinase activity; P:protein phosphorylation; P:intracellular signal transduction	EC:2.7.11	PTHR13902 (PANTHER); PTHR13902:SF49 (PANTHER)
TRINITY_DN41009_c0_g2_i1	retrovirus-related Pol poly from transposon TNT 1-94 isoform X3	2.7e-22	0.661	2	F:nucleic acid binding; P:DNA integration	-	IPR013103 (PFAM)
TRINITY_DN37694_c2_g1_i1	ribonuclease H At1g65750	2e-15	0.657	-		-	PTHR31696 (PANTHER); PTHR31696:SF6 (PANTHER)
TRINITY_DN63142_c1_g4_i1	ribonuclease H At1g65750	1.9e-22	0.684	-		-	PTHR25952:SF206 (PANTHER); PTHR25952 (PANTHER)
TRINITY_DN65574_c0_g1_i1	serine threonine phosphatase 2A 55 kDa regulatory subunit B beta isoform-like isoform X1	6.7e-12	0.782	3	P:regulation of protein phosphatase type 2A activity; C:protein phosphatase type 2A complex; F:protein phosphatase type 2A regulator activity	-	IPR000009 (PRINTS); PTHR11871:SF12 (PANTHER); IPR000009 (PANTHER)
TRINITY_DN60024_c4_g1_i1	shikimate O-hydroxycinnamoyltransferase-like	8.3e-39	0.86	2	F:transferase activity, transferring acyl groups other than amino-acyl groups; P:metabolic process	-	IPR003480 (PFAM); PTHR31642:SF25 (PANTHER); PTHR31642 (PANTHER)
TRINITY_DN58463_c0_g1_i1	solute carrier family 25 member 44-like	7.7e-28	0.979	6	P:transmembrane transport; F:structural constituent of ribosome; C:integral component of membrane; P:ribosome biogenesis; C:ribosome; P:translation	-	IPR018108 (PFAM); PTHR24089:SF296 (PANTHER); PTHR24089 (PANTHER); CYTOPLASMIC_DOMAIN (PHOBIUS); NON_CYTOPLASMIC_DOMAIN (PHOBIUS); TRANSMEMBRANE (PHOBIUS); IPR018108 (PROSITE_PROFILES); IPR023395 (SUPERFAMILY)
TRINITY_DN52409_c0_g1_i1	transcription factor IIIB 90 kDa subunit-like	7.2e-28	0.819	5	F:zinc ion binding; P:transcription initiation from RNA polymerase III promoter; P:regulation of transcription, DNA-templated; F:TBP-class protein binding; C:transcription factor TFIIIB complex	-	no IPS match
TRINITY_DN50179_c0_g1_i1	transmembrane 9 family member 4 precursor	1e-07	0.85	1	C:integral component of membrane	-	CYTOPLASMIC_DOMAIN (PHOBIUS); NON_CYTOPLASMIC_DOMAIN (PHOBIUS); TRANSMEMBRANE (PHOBIUS); NON_CYTOPLASMIC_DOMAIN (PHOBIUS); TRANSMEMBRANE (PHOBIUS); TMhelix (TMHMM)
TRINITY_DN67843_c0_g1_i1	transposon Tf2-1 poly	1.3e-19	0.742	-		-	no IPS match
TRINITY_DN57421_c7_g1_i1	transposon Ty3-G Gag-Pol poly	1.4e-38	0.93	5	F:nucleic acid binding; C:nucleus; F:aspartic-type endopeptidase activity; P:proteolysis; P:DNA integration	EC:3.4.23	PTHR24559 (PANTHER); PTHR24559:SF202 (PANTHER); IPR012337 (SUPERFAMILY)
TRINITY_DN58436_c5_g3_i1	transposon Ty3-G Gag-Pol poly	3.4e-38	0.952	5	F:nucleic acid binding; C:nucleus; F:aspartic-type endopeptidase activity; P:proteolysis; P:DNA integration	EC:3.4.23	PTHR24559:SF202 (PANTHER); PTHR24559 (PANTHER); IPR012337 (SUPERFAMILY)
TRINITY_DN874_c0_g1_i1	transposon Ty3-G Gag-Pol poly	5.5e-39	0.939	5	F:nucleic acid binding; C:nucleus; F:aspartic-type endopeptidase activity; P:proteolysis; P:DNA integration	EC:3.4.23	PTHR24559:SF202 (PANTHER); PTHR24559 (PANTHER); SSF56672 (SUPERFAMILY)
TRINITY_DN42426_c0_g1_i1	tropinone reductase homolog At5g06060-like	7.3e-29	0.87	2	F:oxidoreductase activity; P:oxidation-reduction process	-	IPR002347 (PFAM); IPR002347 (PANTHER); PTHR24322:SF479 (PANTHER); IPR016040 (SUPERFAMILY)
TRINITY_DN37357_c1_g1_i1	uncharacterized mitochondrial g00810-like	1.3e-29	0.809	2	F:nucleic acid binding; P:DNA integration	-	PTHR11439:SF127 (PANTHER); PTHR11439 (PANTHER)
TRINITY_DN63631_c2_g1_i1	uncharacterized protein LOC100191215	3.6e-24	0.805	2	C:membrane; C:integral component of membrane	-	no IPS match
TRINITY_DN65443_c0_g2_i1	uncharacterized protein LOC100276480	7.4e-16	0.7811	-		-	no IPS match
TRINITY_DN58583_c4_g2_i1	vegetative cell wall gp1-like	3.6e-23	0.733	1	F:nucleic acid binding	-	no IPS match
TRINITY_DN68426_c0_g1_i1	viral movement	9.5e-16	0.659	1	F:nucleic acid binding	-	no IPS match
TRINITY_DN63966_c5_g1_i1	wall-associated receptor kinase 3-like	3e-19	0.735	9	F:ATP binding; F:calcium ion binding; C:integral component of membrane; P:cell surface receptor signaling pathway; P:serine family amino acid metabolic process; F:protein serine/threonine kinase activity; P:protein phosphorylation; C:plasma membrane; F:polysaccharide binding	EC:2.7.11	no IPS match
TRINITY_DN64214_c3_g1_i1	wall-associated receptor kinase 5-like	9.5e-38	0.811	8	F:ATP binding; C:integral component of membrane; P:cell surface receptor signaling pathway; P:serine family amino acid metabolic process; F:protein serine/threonine kinase activity; P:protein phosphorylation; C:plasma membrane; F:polysaccharide binding	EC:2.7.11	no IPS match
TRINITY_DN19237_c0_g1_i1	zinc finger BED domain-containing DAYSLEEPER-like	1.2e-33	0.866	1	F:nucleic acid binding	-	PTHR23272:SF52 (PANTHER); PTHR23272 (PANTHER); IPR012337 (SUPERFAMILY)
TRINITY_DN16173_c1_g1_i1	zinc finger MYM-type 1-like	1.1e-15	0.7625	-		-	no IPS match
TRINITY_DN50438_c3_g4_i1	zinc finger MYM-type 1-like	1.5e-29	0.667	5	F:DNA binding; C:cytoplasm; C:nucleoplasm; F:RNA polymerase II transcription factor activity, sequence-specific DNA binding; P:regulation of transcription from RNA polymerase II promoter	-	PTHR11697:SF111 (PANTHER); PTHR11697 (PANTHER)
TRINITY_DN50438_c3_g6_i1	zinc finger MYM-type 1-like	1.5e-35	0.659	5	F:DNA binding; C:cytoplasm; C:nucleoplasm; F:RNA polymerase II transcription factor activity, sequence-specific DNA binding; P:regulation of transcription from RNA polymerase II promoter	-	no IPS match
TRINITY_DN64959_c0_g1_i1	LOC732725 isoform X1	0.00038	0.67	-		-	no IPS match
TRINITY_DN52780_c0_g2_i1	Os04g0317300	0.0003	0.68	-		-	no IPS match
TRINITY_DN30600_c0_g2_i1	PREDICTED: hypothetical protein isoform X1	5.4e-28	0.879	-		-	no IPS match
TRINITY_DN30230_c0_g1_i1	PREDICTED: uncharacterized protein LOC100824454	4e-11	0.862	-		-	PTHR32254 (PANTHER); PTHR32254:SF5 (PANTHER)
TRINITY_DN62548_c0_g2_i1	PREDICTED: uncharacterized protein LOC102722616	6e-06	0.7225	-		-	no IPS match
TRINITY_DN11638_c1_g1_i1	PREDICTED: uncharacterized protein LOC103628700	3e-09	0.58	-		-	no IPS match
TRINITY_DN62843_c1_g1_i1	PREDICTED: uncharacterized protein LOC103635332	2.1e-11	0.555	-		-	no IPS match
TRINITY_DN52945_c7_g4_i1	PREDICTED: uncharacterized protein LOC103647230	1.3e-31	0.826	1	F:nucleic acid binding	-	PTHR11439:SF166 (PANTHER); PTHR11439 (PANTHER); IPR012337 (SUPERFAMILY)
TRINITY_DN54034_c3_g9_i1	PREDICTED: uncharacterized protein LOC103649971	1.5e-07	0.62	-		-	no IPS match
TRINITY_DN50392_c0_g1_i1	cytochrome P450 72A15-like	1.5e-27	0.849	6	F:iron ion binding; F:oxidoreductase activity, acting on paired donors, with incorporation or reduction of molecular oxygen; C:integral component of membrane; P:oxidation-reduction process; F:monooxygenase activity; F:heme binding	-	IPR001128 (PFAM); PTHR24282 (PANTHER); PTHR24282:SF16 (PANTHER); IPR001128 (SUPERFAMILY)
TRINITY_DN51324_c8_g2_i1	cytochrome P450 89A2-like	1.9e-13	0.641	-		-	no IPS match
TRINITY_DN70351_c0_g1_i1	cytosolic sulfotransferase 5-like	3.6e-25	0.712	1	F:sulfotransferase activity	-	IPR000863 (PFAM); PTHR11783 (PANTHER); PTHR11783:SF68 (PANTHER); IPR027417 (SUPERFAMILY)
TRINITY_DN40785_c0_g1_i1	disease resistance At3g14460 isoform X2	6.3e-17	0.6333	2	F:DNA binding; F:ADP binding	-	no IPS match
TRINITY_DN62804_c0_g1_i1	disease resistance RPM1-like	2.9e-39	0.741	1	F:ADP binding	-	SSF52047 (SUPERFAMILY)
TRINITY_DN28508_c0_g1_i1	disease resistance RPP13 1	0.00058	0.57	-		-	no IPS match
TRINITY_DN44974_c9_g1_i1	disease resistance RPP13 3	2.1e-21	0.859	1	F:ADP binding	-	no IPS match
TRINITY_DN54243_c0_g1_i1	disease resistance RPP13 3	5e-11	0.7	1	F:ADP binding	-	no IPS match
TRINITY_DN68787_c0_g1_i1	disease resistance RPP13-like	1.6e-22	0.604	1	F:ADP binding	-	PTHR23155 (PANTHER); PTHR23155:SF485 (PANTHER)
TRINITY_DN65545_c3_g1_i1	glutathione S-transferase T2-like	2.1e-20	0.6722	4	P:obsolete glutathione conjugation reaction; C:cytoplasm; P:glutathione metabolic process; F:glutathione transferase activity	EC:2.5.1.18	Coil (COILS); PTHR11260:SF199 (PANTHER); PTHR11260 (PANTHER)
TRINITY_DN5006_c0_g1_i1	homeobox-leucine zipper REVOLUTA-like isoform X1	3.6e-07	0.55	-		-	CYTOPLASMIC_DOMAIN (PHOBIUS); TRANSMEMBRANE (PHOBIUS); NON_CYTOPLASMIC_DOMAIN (PHOBIUS)
TRINITY_DN5006_c0_g2_i1	homeobox-leucine zipper REVOLUTA-like isoform X1	1.2e-06	0.5	-		-	TRANSMEMBRANE (PHOBIUS); NON_CYTOPLASMIC_DOMAIN (PHOBIUS); CYTOPLASMIC_DOMAIN (PHOBIUS)
TRINITY_DN34634_c0_g4_i1	hypothetical protein PHAVU_005G166100g	6.1e-06	0.61	-		-	no IPS match
TRINITY_DN46146_c1_g1_i1	hypothetical protein SORBIDRAFT_0012s014620	1.8e-19	0.663	2	P:photoreactive repair; F:deoxyribodipyrimidine photo-lyase activity	EC:4.1.99.3; EC:4.1.99	no IPS match
TRINITY_DN55517_c2_g2_i1	hypothetical protein SORBIDRAFT_01g001910	0.00011	0.82	-		-	no IPS match
TRINITY_DN44644_c2_g2_i1	hypothetical protein SORBIDRAFT_01g008000	1.7e-11	0.8533	-		-	no IPS match
TRINITY_DN8388_c0_g1_i1	hypothetical protein SORBIDRAFT_02g003570	2.9e-13	0.89	2	P:metabolic process; F:hydrolase activity	-	no IPS match
TRINITY_DN65090_c0_g1_i1	hypothetical protein SORBIDRAFT_02g008040	4e-34	0.889	-		-	IPR013181 (PFAM); PTHR33377:SF3 (PANTHER); PTHR33377 (PANTHER)
TRINITY_DN65090_c0_g2_i1	hypothetical protein SORBIDRAFT_02g008040	4.6e-35	0.905	-		-	IPR013181 (PFAM); PTHR33377 (PANTHER); PTHR33377:SF3 (PANTHER)
TRINITY_DN35558_c1_g2_i1	hypothetical protein SORBIDRAFT_02g009796, partial	1.4e-16	0.75	-		-	no IPS match
TRINITY_DN62343_c0_g1_i1	hypothetical protein SORBIDRAFT_02g031920	7.5e-19	0.95	4	P:drug transmembrane transport; F:antiporter activity; C:integral component of membrane; F:drug transmembrane transporter activity	-	no IPS match
TRINITY_DN33902_c0_g1_i1	hypothetical protein SORBIDRAFT_02g034610	2.8e-30	0.603	-		-	IPR012871 (PFAM); PTHR33085 (PANTHER); PTHR33085:SF1 (PANTHER)
TRINITY_DN23139_c0_g1_i1	hypothetical protein SORBIDRAFT_03g042040	8.6e-14	0.6033	-		-	no IPS match
TRINITY_DN31197_c0_g1_i1	hypothetical protein SORBIDRAFT_04g024516, partial	1e-37	0.7578	-		-	no IPS match
TRINITY_DN60947_c2_g2_i1	hypothetical protein SORBIDRAFT_05g006440	4.2e-18	0.91	-		-	no IPS match
TRINITY_DN32374_c1_g1_i1	hypothetical protein SORBIDRAFT_05g023570	1.3e-18	0.83	-		-	Coil (COILS)
TRINITY_DN68131_c0_g1_i1	hypothetical protein SORBIDRAFT_06g019215, partial	5.7e-27	0.802	1	C:integral component of membrane	-	IPR000477 (PFAM); PTHR19446:SF368 (PANTHER); PTHR19446 (PANTHER)
TRINITY_DN40875_c1_g2_i1	hypothetical protein SORBIDRAFT_06g027080	2.1e-18	0.9	-		-	no IPS match
TRINITY_DN57623_c2_g4_i1	hypothetical protein SORBIDRAFT_07g003556, partial	4.2e-06	0.7	-		-	no IPS match
TRINITY_DN39548_c0_g2_i1	hypothetical protein SORBIDRAFT_07g020255, partial	2.5e-38	0.911	2	F:nucleic acid binding; P:DNA integration	-	IPR013103 (PFAM); PTHR11439 (PANTHER); PTHR11439:SF185 (PANTHER)
TRINITY_DN47222_c3_g1_i1	hypothetical protein SORBIDRAFT_07g021965, partial	6.5e-33	0.715	2	F:nucleic acid binding; F:zinc ion binding	-	no IPS match
TRINITY_DN59124_c0_g1_i1	hypothetical protein SORBIDRAFT_07g023960	1.9e-36	0.959	-		-	IPR010369 (PFAM); PTHR31083 (PANTHER)
TRINITY_DN62715_c1_g2_i1	hypothetical protein SORBIDRAFT_09g027610	1.6e-09	0.84	7	F:ATP binding; C:integral component of membrane; P:cell surface receptor signaling pathway; P:serine family amino acid metabolic process; F:protein serine/threonine kinase activity; P:protein phosphorylation; C:plasma membrane	EC:2.7.11	SIGNAL_PEPTIDE_C_REGION (PHOBIUS); NON_CYTOPLASMIC_DOMAIN (PHOBIUS); SIGNAL_PEPTIDE (PHOBIUS); SIGNAL_PEPTIDE_N_REGION (PHOBIUS); SIGNAL_PEPTIDE_H_REGION (PHOBIUS); SignalP-TM (SIGNALP_GRAM_POSITIVE); SignalP-noTM (SIGNALP_EUK); SignalP-noTM (SIGNALP_GRAM_NEGATIVE); TMhelix (TMHMM)
TRINITY_DN36573_c1_g1_i1	hypothetical protein SORBIDRAFT_10g022665, partial	1.1e-10	0.64	-		-	no IPS match
TRINITY_DN65038_c2_g9_i1	hypothetical protein SORBIDRAFT_10g023023, partial	9.5e-21	0.721	2	F:nucleic acid binding; P:DNA integration	-	PTHR11439 (PANTHER); PTHR11439:SF164 (PANTHER)
TRINITY_DN37187_c5_g1_i1	leucine-rich repeat receptor kinase PXL2	1.7e-38	0.912	6	F:ATP binding; F:protein binding; C:integral component of membrane; P:serine family amino acid metabolic process; F:protein serine/threonine kinase activity; P:protein phosphorylation	EC:2.7.11	PR00019 (PRINTS); IPR001611 (PFAM); PTHR27000:SF99 (PANTHER); PTHR27000 (PANTHER); IPR032675 (SUPERFAMILY)
TRINITY_DN44009_c0_g1_i1	lysM domain receptor-like kinase 3	4.1e-33	0.812	3	F:ATP binding; F:protein kinase activity; P:protein phosphorylation	-	SIGNAL_PEPTIDE_N_REGION (PHOBIUS); NON_CYTOPLASMIC_DOMAIN (PHOBIUS); SIGNAL_PEPTIDE (PHOBIUS); SIGNAL_PEPTIDE_H_REGION (PHOBIUS); SIGNAL_PEPTIDE_C_REGION (PHOBIUS)
TRINITY_DN64873_c1_g2_i1	mucin-22-like isoform X4	6.6e-25	0.7713	-		-	no IPS match
TRINITY_DN64873_c1_g6_i1	mucin-22-like isoform X4	6.6e-25	0.7713	-		-	no IPS match
TRINITY_DN64873_c1_g9_i1	mucin-22-like isoform X4	2.6e-24	0.7663	-		-	no IPS match
TRINITY_DN64965_c0_g3_i1	nuclear-pore anchor isoform X2	8.5e-12	0.871	4	P:mitotic spindle assembly checkpoint; P:protein import into nucleus; F:nucleocytoplasmic transporter activity; C:nuclear pore	-	CYTOPLASMIC_DOMAIN (PHOBIUS); NON_CYTOPLASMIC_DOMAIN (PHOBIUS); TRANSMEMBRANE (PHOBIUS); TMhelix (TMHMM)
TRINITY_DN3887_c1_g1_i1	nuclease HARBI1	2.1e-19	0.796	-		-	no IPS match
TRINITY_DN52024_c3_g2_i1	nucleoside diphosphate kinase chloroplastic-like	1.1e-33	0.949	15	C:chloroplast stroma; P:red, far-red light phototransduction; P:CTP biosynthetic process; P:GTP biosynthetic process; C:chloroplast envelope; P:nucleoside diphosphate phosphorylation; F:nucleoside diphosphate kinase activity; P:response to hydrogen peroxide; P:purine nucleobase metabolic process; P:auxin-activated signaling pathway; C:thylakoid; C:nucleus; F:ATP binding; P:UTP biosynthetic proces…	EC:2.7.4.6	no IPS match
TRINITY_DN31892_c0_g1_i1	pentatricopeptide repeat-containing At4g02750-like	2.8e-38	0.764	-		-	IPR002885 (PFAM); IPR002885 (TIGRFAM); PTHR24015:SF819 (PANTHER); PTHR24015 (PANTHER)
TRINITY_DN61626_c1_g1_i1	pentatricopeptide repeat-containing At4g02750-like	1.6e-31	0.902	-		-	IPR002885 (PFAM); IPR002885 (TIGRFAM); PTHR24015:SF522 (PANTHER); PTHR24015 (PANTHER); IPR002885 (PROSITE_PROFILES); PS51257 (PROSITE_PROFILES)
TRINITY_DN62027_c0_g2_i1	pentatricopeptide repeat-containing At5g56310-like	1.4e-12	0.894	-		-	no IPS match
TRINITY_DN62509_c0_g1_i1	pentatricopeptide repeat-containing mitochondrial	6.6e-35	0.848	-		-	IPR002885 (PFAM); PTHR24015:SF845 (PANTHER); PTHR24015 (PANTHER)
TRINITY_DN63666_c1_g1_i1	phosphoethanolamine N-methyltransferase 1-like	1.9e-40	0.928	4	C:cytoplasm; P:phosphatidylcholine biosynthetic process; F:phosphoethanolamine N-methyltransferase activity; P:methylation	EC:2.1.1; EC:2.1.1.103	Coil (COILS); PTHR10108 (PANTHER); PTHR10108:SF793 (PANTHER)
TRINITY_DN49530_c7_g10_i1	polyubiquitin 4- partial	1.7e-44	1	1	F:protein binding	-	IPR019956 (PRINTS); IPR000626 (PFAM); PTHR10666 (PANTHER); IPR000626 (PROSITE_PROFILES); IPR000626 (PROSITE_PROFILES); IPR029071 (SUPERFAMILY); IPR029071 (SUPERFAMILY)
TRINITY_DN52257_c0_g2_i1	probable ABIL4	1.2e-44	0.936	-		-	IPR028457 (PANTHER); PTHR10460:SF13 (PANTHER)
TRINITY_DN66121_c0_g1_i1	probable LRR receptor-like serine threonine- kinase At3g47570	1e-31	0.843	5	F:ATP binding; C:integral component of membrane; P:serine family amino acid metabolic process; F:protein serine/threonine kinase activity; P:protein phosphorylation	EC:2.7.11	IPR000719 (PFAM); PTHR27000:SF22 (PANTHER); PTHR27000 (PANTHER); IPR000719 (PROSITE_PROFILES); IPR011009 (SUPERFAMILY)
TRINITY_DN9186_c0_g1_i1	probable WRKY transcription factor 70	3.2e-32	0.6989	5	C:transcription factor complex; F:transcription factor activity, sequence-specific DNA binding; P:regulation of transcription, DNA-templated; F:sequence-specific DNA binding; P:regulation of transcription, DNA-templated	-	IPR003657 (SUPERFAMILY)
TRINITY_DN40776_c0_g1_i1	probable aldo-keto reductase 2	8.8e-40	0.886	-		-	no IPS match
TRINITY_DN53823_c0_g2_i1	probable aquaporin TIP1-2	1.7e-36	0.916	9	C:integral component of plasma membrane; C:plant-type vacuole membrane; P:water transport; F:glycerol channel activity; P:cellular water homeostasis; P:glycerol transport; P:ion transmembrane transport; C:central vacuole; F:water channel activity	-	IPR000425 (PRINTS); IPR000425 (PFAM); IPR000425 (PANTHER); PTHR19139:SF55 (PANTHER); TRANSMEMBRANE (PHOBIUS); TRANSMEMBRANE (PHOBIUS); NON_CYTOPLASMIC_DOMAIN (PHOBIUS); CYTOPLASMIC_DOMAIN (PHOBIUS); NON_CYTOPLASMIC_DOMAIN (PHOBIUS); IPR023271 (SUPERFAMILY); TMhelix (TMHMM); TMhelix (TMHMM)
TRINITY_DN50244_c2_g1_i1	probable sucrose-phosphatase 3 isoform X1	2.6e-27	0.842	5	F:magnesium ion binding; P:sucrose biosynthetic process; F:sucrose-phosphate phosphatase activity; P:dephosphorylation; P:starch metabolic process	EC:3.1; EC:3.1.3.23; EC:3.1.3.24; EC:3.1.3.41	no IPS match
TRINITY_DN48732_c5_g1_i1	ribonuclease H At1g65750	1.1e-40	0.688	-		-	no IPS match
TRINITY_DN48732_c5_g2_i1	ribonuclease H At1g65750	2.7e-41	0.686	-		-	PTHR31696:SF6 (PANTHER); PTHR31696 (PANTHER)
TRINITY_DN6385_c0_g1_i1	ribonuclease H At1g65750	4.5e-28	0.782	-		-	SIGNAL_PEPTIDE_N_REGION (PHOBIUS); SIGNAL_PEPTIDE_C_REGION (PHOBIUS); SIGNAL_PEPTIDE (PHOBIUS); NON_CYTOPLASMIC_DOMAIN (PHOBIUS); SIGNAL_PEPTIDE_H_REGION (PHOBIUS)
TRINITY_DN54604_c0_g1_i1	ribulose bisphosphate carboxylase oxygenase chloroplastic isoform X2	1.7e-41	0.983	1	F:ATP binding	-	PTHR32429:SF8 (PANTHER); PTHR32429 (PANTHER)
TRINITY_DN60718_c1_g5_i1	slowmo homolog 1	2e-08	0.765	3	C:mitochondrial intermembrane space; P:phospholipid transport; F:phosphatidic acid transporter activity	-	no IPS match
TRINITY_DN63951_c0_g2_i1	solute carrier family 40 member chloroplastic-like	1.4e-23	0.784	3	F:iron ion transmembrane transporter activity; C:integral component of membrane; P:iron ion transmembrane transport	-	IPR009716 (PFAM); PTHR11660 (PANTHER); PTHR11660:SF51 (PANTHER); SIGNAL_PEPTIDE (PHOBIUS); NON_CYTOPLASMIC_DOMAIN (PHOBIUS); SIGNAL_PEPTIDE_C_REGION (PHOBIUS); SIGNAL_PEPTIDE_H_REGION (PHOBIUS); SIGNAL_PEPTIDE_N_REGION (PHOBIUS)
TRINITY_DN53403_c0_g2_i1	subtilisin-like protease	1.9e-40	0.859	4	C:cell wall; C:membrane; P:proteolysis; F:serine-type endopeptidase activity	EC:3.4.21	IPR000209 (PFAM); PTHR10795:SF358 (PANTHER); IPR015500 (PANTHER); IPR000209 (SUPERFAMILY)
TRINITY_DN20233_c0_g2_i1	temperature-induced lipocalin-1-like	7.4e-05	0.4	-		-	no IPS match
TRINITY_DN59651_c11_g1_i1	transposon Ty3-G Gag-Pol poly	1.8e-38	0.942	5	F:nucleic acid binding; C:nucleus; F:aspartic-type endopeptidase activity; P:proteolysis; P:DNA integration	EC:3.4.23	PTHR24559:SF202 (PANTHER); PTHR24559 (PANTHER); IPR012337 (SUPERFAMILY)
TRINITY_DN61576_c6_g1_i1	triacylglycerol lipase	1.4e-17	0.922	3	P:lipid metabolic process; C:integral component of membrane; F:hydrolase activity	-	no IPS match
TRINITY_DN51060_c5_g1_i1	tubby-like F-box 11	8.9e-18	0.639	3	C:cilium; F:phosphatidylinositol binding; P:protein localization to cilium	-	no IPS match
TRINITY_DN53860_c2_g1_i1	uncharacterized acetyltransferase At3g50280-like	5.8e-23	0.839	2	F:transferase activity, transferring acyl groups other than amino-acyl groups; P:metabolic process	-	PTHR31896:SF8 (PANTHER); PTHR31896 (PANTHER)
TRINITY_DN5089_c0_g1_i1	uncharacterized mitochondrial g00810-like	9.9e-27	0.801	2	F:nucleic acid binding; P:DNA integration	-	-
TRINITY_DN52943_c4_g1_i1	uncharacterized mitochondrial g00810-like	1.8e-36	0.86	2	F:nucleic acid binding; P:DNA integration	-	IPR013103 (PFAM); PTHR11439 (PANTHER)
TRINITY_DN44274_c0_g2_i1	uncharacterized mitochondrial g00820-like	2.8e-32	0.825	-		-	no IPS match
TRINITY_DN44274_c0_g3_i1	uncharacterized mitochondrial g00820-like	6.6e-29	0.787	-		-	no IPS match
TRINITY_DN49411_c0_g1_i1	uncharacterized mitochondrial g00860-like	3.9e-23	0.748	-		-	no IPS match
TRINITY_DN59799_c0_g3_i1	uncharacterized protein LOC100276828 precursor	1.1e-19	0.766	1	C:integral component of membrane	-	SIGNAL_PEPTIDE (PHOBIUS); SIGNAL_PEPTIDE_N_REGION (PHOBIUS); SIGNAL_PEPTIDE_C_REGION (PHOBIUS); SIGNAL_PEPTIDE_H_REGION (PHOBIUS); NON_CYTOPLASMIC_DOMAIN (PHOBIUS); TMhelix (TMHMM)
TRINITY_DN59873_c0_g1_i1	uncharacterized protein LOC100501131	1.2e-05	0.565	-		-	no IPS match
TRINITY_DN64214_c4_g1_i1	wall-associated receptor kinase 5-like	1.5e-38	0.726	8	F:ATP binding; C:integral component of membrane; P:cell surface receptor signaling pathway; P:serine family amino acid metabolic process; F:protein serine/threonine kinase activity; P:protein phosphorylation; C:plasma membrane; F:polysaccharide binding	EC:2.7.11	PTHR27005:SF62 (PANTHER); PTHR27005 (PANTHER)
TRINITY_DN65050_c7_g1_i1	zeaxanthin chloroplastic-like	7.7e-07	0.547	13	F:FAD binding; F:zeaxanthin epoxidase [overall] activity; P:abscisic acid biosynthetic process; F:monooxygenase activity; C:plastid; C:chloroplast; F:antheraxanthin epoxidase activity; F:oxidoreductase activity; F:zeaxanthin epoxidase activity; P:secondary metabolite biosynthetic process; C:membrane; C:integral component of membrane; P:oxidation-reduction process	-	no IPS match
TRINITY_DN65050_c7_g3_i1	zeaxanthin chloroplastic-like	1.1e-07	0.576	1	F:oxidoreductase activity	-	no IPS match
TRINITY_DN65370_c0_g3_i1	zinc finger BED domain-containing RICESLEEPER 2-like	2.5e-14	0.638	6	C:nucleus; C:transcription factor complex; F:transcription factor activity, sequence-specific DNA binding; F:RNA polymerase II regulatory region sequence-specific DNA binding; P:regulation of transcription, DNA-templated; P:regulation of transcription from RNA polymerase II promoter	-	no IPS match
TRINITY_DN50438_c3_g3_i1	zinc finger MYM-type 1-like	3.1e-37	0.63	5	F:DNA binding; C:cytoplasm; C:nucleoplasm; F:RNA polymerase II transcription factor activity, sequence-specific DNA binding; P:regulation of transcription from RNA polymerase II promoter	-	no IPS match
TRINITY_DN48072_c1_g2_i1	BTB POZ and MATH domain-containing 1-like	6e-37	0.881	1	F:protein binding	-	IPR000210 (PFAM); PTHR24413 (PANTHER); PTHR24413:SF136 (PANTHER); IPR000210 (PROSITE_PROFILES); IPR011333 (SUPERFAMILY)
TRINITY_DN34093_c0_g1_i1	F-box FBD LRR-repeat At5g22660-like	1.7e-33	0.632	-		-	no IPS match
TRINITY_DN62927_c0_g1_i1	FBD-associated F-box At1g61330	6.6e-36	0.709	-		-	PTHR32212 (PANTHER); PTHR32212:SF118 (PANTHER)
TRINITY_DN19486_c2_g1_i1	Os11g0636200	3.5e-06	0.6911	-		-	no IPS match
TRINITY_DN57574_c1_g1_i1	Os12g0244800	1e-05	0.575	-		-	no IPS match
TRINITY_DN2645_c0_g1_i1	PREDICTED: LOW QUALITY PROTEIN: uncharacterized protein LOC103628112	7.3e-23	0.71	-		-	PTHR32387:SF4 (PANTHER); PTHR32387 (PANTHER)
TRINITY_DN49332_c0_g1_i1	PREDICTED: protein PAIR1	0.00032	0.6	-		-	no IPS match
TRINITY_DN29122_c0_g1_i1	PREDICTED: uncharacterized protein LOC101784000	2.5e-08	0.595	-		-	no IPS match
TRINITY_DN39843_c0_g2_i1	PREDICTED: uncharacterized protein LOC103642686	2.4e-17	0.647	-		-	no IPS match
TRINITY_DN41793_c0_g2_i1	PREDICTED: uncharacterized protein LOC103647230	1.1e-13	0.824	-		-	SignalP-TM (SIGNALP_GRAM_POSITIVE)
TRINITY_DN64469_c8_g11_i1	PREDICTED: uncharacterized protein LOC103647230	1.1e-16	0.717	-		-	no IPS match
TRINITY_DN64469_c8_g6_i1	PREDICTED: uncharacterized protein LOC103647230	1.1e-16	0.779	-		-	no IPS match
TRINITY_DN66239_c0_g1_i1	PREDICTED: uncharacterized protein LOC106804150	8.2e-14	0.675	-		-	no IPS match
TRINITY_DN70336_c0_g1_i1	WD repeat-containing RUP2-like	3.6e-23	0.856	-		-	no IPS match
TRINITY_DN53237_c1_g1_i1	cinnamoyl- reductase 1-like	3.1e-22	0.93	3	F:coenzyme binding; F:catalytic activity; P:metabolic process	-	no IPS match
TRINITY_DN67918_c0_g1_i1	collagen alpha-1(I) chain-like isoform X1	6.1e-27	0.772	2	F:nucleic acid binding; P:DNA integration	-	no IPS match
TRINITY_DN65293_c0_g3_i1	cyclic dof factor 1-like	1.2e-17	0.761	2	F:DNA binding; P:regulation of transcription, DNA-templated	-	PTHR31089 (PANTHER)
TRINITY_DN7816_c0_g2_i1	cyclin-dependent kinase F-4-like	9.9e-29	0.772	3	F:ATP binding; F:protein kinase activity; P:protein phosphorylation	-	no IPS match
TRINITY_DN8460_c0_g1_i1	cytochrome P450 84A1-like	2.7e-31	0.76	6	F:iron ion binding; P:lignin biosynthetic process; C:membrane; F:oxidoreductase activity, acting on paired donors, with incorporation or reduction of molecular oxygen, NAD(P)H as one donor, and incorporation of one atom of oxygen; P:oxidation-reduction process; F:heme binding	EC:1.14.13	PTHR24298:SF60 (PANTHER); PTHR24298 (PANTHER); IPR001128 (SUPERFAMILY)
TRINITY_DN46976_c0_g2_i1	cytochrome P450 89A2-like	2.4e-38	0.876	6	F:iron ion binding; P:secondary metabolite biosynthetic process; C:integral component of membrane; F:oxidoreductase activity, acting on paired donors, with incorporation or reduction of molecular oxygen, NAD(P)H as one donor, and incorporation of one atom of oxygen; P:oxidation-reduction process; F:heme binding	EC:1.14.13	PTHR24298 (PANTHER); PTHR24298:SF88 (PANTHER); IPR001128 (SUPERFAMILY)
TRINITY_DN4806_c0_g1_i1	disease resistance RGA4 isoform X1	2e-09	0.691	1	F:ADP binding	-	no IPS match
TRINITY_DN65492_c1_g2_i1	disease resistance RPP13 3 isoform X1	9.3e-30	0.811	1	F:ADP binding	-	no IPS match
TRINITY_DN64590_c4_g1_i1	disease resistance RPP13-like	4.2e-21	0.676	1	F:ADP binding	-	no IPS match
TRINITY_DN9035_c0_g1_i1	ethylene-responsive transcription factor ABI4-like	3.6e-07	0.905	6	C:nucleus; F:DNA binding; C:transcription factor complex; F:transcription factor activity, sequence-specific DNA binding; P:regulation of transcription, DNA-templated; P:regulation of transcription, DNA-templated	-	no IPS match
TRINITY_DN9035_c0_g2_i1	ethylene-responsive transcription factor ABI4-like	2.3e-08	0.87	6	C:nucleus; F:DNA binding; C:transcription factor complex; F:transcription factor activity, sequence-specific DNA binding; P:regulation of transcription, DNA-templated; P:regulation of transcription, DNA-templated	-	no IPS match
TRINITY_DN65668_c23_g6_i1	eukaryotic translation initiation factor 3 subunit F-like	6.3e-35	0.908	2	F:nucleic acid binding; P:DNA integration	-	no IPS match
TRINITY_DN10813_c0_g1_i1	fasciclin-like arabinogalactan 17-like	1.9e-16	0.965	-		-	PTHR32499 (PANTHER)
TRINITY_DN9772_c0_g1_i1	glutamine--tRNA ligase	3.3e-05	0.5625	11	F:nucleotide binding; F:ligase activity, forming aminoacyl-tRNA and related compounds; P:tRNA aminoacylation for protein translation; F:ATP binding; F:aminoacyl-tRNA ligase activity; C:cytoplasm; F:glutamine-tRNA ligase activity; P:tRNA aminoacylation; P:glutaminyl-tRNA aminoacylation; F:ligase activity; P:translation	-	no IPS match
TRINITY_DN22326_c0_g1_i1	golgin subfamily A member 6 1	1.1e-19	0.86	-		-	no IPS match
TRINITY_DN49180_c1_g2_i1	hypothetical protein SORBIDRAFT_0012s011560	0.00036	0.68	-		-	NON_CYTOPLASMIC_DOMAIN (PHOBIUS); SIGNAL_PEPTIDE_H_REGION (PHOBIUS); SIGNAL_PEPTIDE_N_REGION (PHOBIUS); SIGNAL_PEPTIDE (PHOBIUS); SIGNAL_PEPTIDE_C_REGION (PHOBIUS); SignalP-TM (SIGNALP_GRAM_POSITIVE)
TRINITY_DN63989_c4_g1_i1	hypothetical protein SORBIDRAFT_0019s003280, partial	2.6e-38	0.924	2	F:nucleic acid binding; P:DNA integration	-	no IPS match
TRINITY_DN62462_c2_g1_i1	hypothetical protein SORBIDRAFT_0139s002040, partial	4.8e-17	0.77	1	F:nucleic acid binding	-	no IPS match
TRINITY_DN54223_c0_g2_i1	hypothetical protein SORBIDRAFT_01g029315, partial	3.8e-28	0.694	1	F:binding	-	no IPS match
TRINITY_DN51997_c0_g1_i1	hypothetical protein SORBIDRAFT_01g038782, partial	2.2e-12	0.67	-		-	no IPS match
TRINITY_DN21480_c1_g2_i1	hypothetical protein SORBIDRAFT_01g041205, partial	1.9e-09	0.895	-		-	no IPS match
TRINITY_DN31391_c0_g1_i1	hypothetical protein SORBIDRAFT_01g042970	1.5e-07	0.638	-		-	no IPS match
TRINITY_DN9304_c0_g1_i1	hypothetical protein SORBIDRAFT_02g006147, partial	5.3e-43	0.82	-		-	PTHR31696:SF9 (PANTHER); PTHR31696 (PANTHER)
TRINITY_DN70072_c0_g1_i1	hypothetical protein SORBIDRAFT_02g008271, partial	1.2e-07	0.56	-		-	Coil (COILS)
TRINITY_DN35558_c1_g1_i1	hypothetical protein SORBIDRAFT_02g009796, partial	1e-16	0.754	-		-	no IPS match
TRINITY_DN52827_c0_g1_i1	hypothetical protein SORBIDRAFT_03g001590	5.3e-15	0.84	-		-	no IPS match
TRINITY_DN46585_c2_g1_i1	hypothetical protein SORBIDRAFT_03g033621	1.3e-37	0.66	4	F:ubiquitin-protein transferase activity; P:SCF-dependent proteasomal ubiquitin-dependent protein catabolic process; C:SCF ubiquitin ligase complex; P:protein ubiquitination	-	PTHR32133 (PANTHER); PTHR32133:SF126 (PANTHER)
TRINITY_DN63364_c3_g1_i1	hypothetical protein SORBIDRAFT_03g039695, partial	2.9e-26	0.738	2	F:nucleic acid binding; P:DNA integration	-	no IPS match
TRINITY_DN39293_c2_g1_i1	hypothetical protein SORBIDRAFT_04g024700	2.5e-15	0.755	1	C:integral component of membrane	-	no IPS match
TRINITY_DN27762_c1_g2_i1	hypothetical protein SORBIDRAFT_04g024800	5.6e-09	0.764	-		-	no IPS match
TRINITY_DN59963_c5_g2_i1	hypothetical protein SORBIDRAFT_05g008870	1.3e-28	0.913	-		-	PTHR10775 (PANTHER)
TRINITY_DN44830_c2_g2_i1	hypothetical protein SORBIDRAFT_05g017176, partial	7e-14	0.94	1	F:ADP binding	-	Coil (COILS); PTHR23155 (PANTHER); PTHR23155:SF558 (PANTHER)
TRINITY_DN50139_c0_g1_i1	hypothetical protein SORBIDRAFT_05g020730	2.1e-07	0.74	-		-	no IPS match
TRINITY_DN64071_c4_g2_i1	hypothetical protein SORBIDRAFT_05g025540	1.6e-25	0.952	-		-	no IPS match
TRINITY_DN65345_c1_g5_i1	hypothetical protein SORBIDRAFT_06g004067, partial	2.3e-18	0.619	1	F:metal ion binding	-	IPR013242 (PFAM)
TRINITY_DN60377_c6_g1_i1	hypothetical protein SORBIDRAFT_06g011070	3.1e-39	0.78	6	F:iron ion binding; P:secondary metabolite biosynthetic process; C:integral component of membrane; F:oxidoreductase activity, acting on paired donors, with incorporation or reduction of molecular oxygen, NAD(P)H as one donor, and incorporation of one atom of oxygen; P:oxidation-reduction process; F:heme binding	EC:1.14.13	IPR001128 (PFAM); PTHR24298 (PANTHER); PTHR24298:SF156 (PANTHER); IPR001128 (SUPERFAMILY)
TRINITY_DN27215_c0_g1_i1	hypothetical protein SORBIDRAFT_06g014676, partial	2.8e-16	0.71	-		-	no IPS match
TRINITY_DN59931_c1_g1_i1	hypothetical protein SORBIDRAFT_06g019220	0.00064	0.68	2	F:nucleic acid binding; F:zinc ion binding	-	no IPS match
TRINITY_DN2708_c0_g1_i1	hypothetical protein SORBIDRAFT_07g001472, partial	4.6e-17	0.591	-		-	PTHR33157 (PANTHER); PTHR33157:SF3 (PANTHER)
TRINITY_DN26072_c0_g1_i1	hypothetical protein SORBIDRAFT_07g003556, partial	4.5e-06	0.65	-		-	no IPS match
TRINITY_DN40780_c0_g2_i1	hypothetical protein SORBIDRAFT_07g020163, partial	3.5e-16	0.93	-		-	no IPS match
TRINITY_DN16572_c0_g1_i1	hypothetical protein SORBIDRAFT_08g002140	9.5e-33	0.725	-		-	no IPS match
TRINITY_DN44671_c1_g1_i1	hypothetical protein SORBIDRAFT_09g003910	5.1e-12	0.84	9	C:nucleus; F:zinc ion binding; F:ubiquitin protein ligase activity; P:proteasome-mediated ubiquitin-dependent protein catabolic process; C:cytoplasm; P:multicellular organism development; P:apoptotic process; F:ligase activity; P:protein ubiquitination involved in ubiquitin-dependent protein catabolic process	-	no IPS match
TRINITY_DN60404_c1_g1_i1	hypothetical protein SORBIDRAFT_10g007953, partial	5.7e-06	0.672	2	F:nucleic acid binding; P:DNA integration	-	no IPS match
TRINITY_DN60404_c1_g4_i1	hypothetical protein SORBIDRAFT_10g007953, partial	5.7e-06	0.672	2	F:nucleic acid binding; P:DNA integration	-	no IPS match
TRINITY_DN41297_c1_g1_i1	hypothetical protein SORBIDRAFT_10g022670	1.5e-13	0.79	1	C:integral component of membrane	-	PTHR31549:SF11 (PANTHER); PTHR31549 (PANTHER)
TRINITY_DN65807_c0_g1_i1	hypothetical protein SORBIDRAFT_10g029940	3.1e-40	0.79	-		-	IPR012871 (PFAM); PTHR33085:SF13 (PANTHER); PTHR33085 (PANTHER)
TRINITY_DN17256_c0_g1_i1	hypothetical protein SORBIDRAFT_1368s002010, partial	1.6e-16	0.6867	-		-	no IPS match
TRINITY_DN57405_c1_g2_i1	malate mitochondrial-like	7e-29	0.873	8	P:carbohydrate metabolic process; F:L-malate dehydrogenase activity; P:malate metabolic process; P:glyoxylate metabolic process; P:reductive tricarboxylic acid cycle; C:plant-type cell wall; P:pyruvate metabolic process; C:plasma membrane	EC:1.1.1.37	IPR022383 (PFAM); IPR001557 (PANTHER); IPR015955 (SUPERFAMILY)
TRINITY_DN61842_c5_g2_i1	mitochondrial import inner membrane translocase subunit TIM44-2-like	1.5e-39	0.919	3	P:protein import into mitochondrial matrix; F:chaperone binding; C:mitochondrial inner membrane	-	no IPS match
TRINITY_DN67542_c0_g1_i1	organic cation carnitine transporter 7 isoform X2	2.7e-09	0.78	3	F:substrate-specific transmembrane transporter activity; P:transmembrane transport; C:integral component of membrane	-	no IPS match
TRINITY_DN41114_c1_g1_i1	pentatricopeptide repeat-containing At5g15300-like	1.5e-32	0.794	-		-	IPR002885 (PFAM); IPR002885 (TIGRFAM); PTHR24015:SF291 (PANTHER); PTHR24015 (PANTHER); IPR002885 (PROSITE_PROFILES); IPR002885 (PROSITE_PROFILES)
TRINITY_DN5668_c0_g1_i1	phototropin-1 isoform X3	7.8e-05	0.4	28	P:negative regulation of anion channel activity by blue light; F:FMN binding; P:protein autophosphorylation; P:response to blue light; P:protein phosphorylation; P:signal transduction by protein phosphorylation; C:vacuole; C:cytoplasmic side of plasma membrane; F:nucleotide binding; P:chloroplast accumulation movement; F:ATP binding; P:chloroplast avoidance movement; P:regulation of stomatal move…	-	no IPS match
TRINITY_DN53186_c5_g2_i1	plant cysteine oxidase 3-like isoform X5	1e-19	0.601	-		-	no IPS match
TRINITY_DN67250_c0_g1_i1	polygalacturonase QRT2-like	9.7e-12	0.824	5	F:polygalacturonase activity; P:cell wall organization; C:extracellular region; P:starch metabolic process; P:sucrose metabolic process	EC:3.2.1.15	no IPS match
TRINITY_DN56283_c2_g1_i1	probable carboxylesterase 18	3.8e-39	0.784	2	P:metabolic process; F:hydrolase activity	-	IPR013094 (PFAM); PTHR23024:SF159 (PANTHER); PTHR23024 (PANTHER); IPR029058 (SUPERFAMILY)
TRINITY_DN5158_c0_g1_i1	probable choline kinase 2 isoform X1	6.8e-25	0.795	5	F:DNA binding; F:transcription factor activity, sequence-specific DNA binding; P:regulation of transcription, DNA-templated; P:phosphorylation; F:kinase activity	-	PF01633 (PFAM); PTHR22603:SF34 (PANTHER); PTHR22603 (PANTHER); IPR011009 (SUPERFAMILY)
TRINITY_DN34287_c2_g1_i1	probable linoleate 9S-lipoxygenase 5 isoform X1	0.00043	0.47	-		-	no IPS match
TRINITY_DN58498_c1_g1_i1	regulatory-associated of TOR 2-like	2.4e-26	0.986	3	F:protein binding; P:TOR signaling; C:TORC1 complex	-	IPR004083 (PANTHER); SIGNAL_PEPTIDE_C_REGION (PHOBIUS); SIGNAL_PEPTIDE_H_REGION (PHOBIUS); NON_CYTOPLASMIC_DOMAIN (PHOBIUS); SIGNAL_PEPTIDE (PHOBIUS); SIGNAL_PEPTIDE_N_REGION (PHOBIUS); SignalP-noTM (SIGNALP_EUK); IPR017986 (SUPERFAMILY)
TRINITY_DN58498_c1_g2_i1	regulatory-associated of TOR 2-like	2.4e-26	0.986	3	F:protein binding; P:TOR signaling; C:TORC1 complex	-	IPR004083 (PANTHER); NON_CYTOPLASMIC_DOMAIN (PHOBIUS); SIGNAL_PEPTIDE_C_REGION (PHOBIUS); SIGNAL_PEPTIDE_H_REGION (PHOBIUS); SIGNAL_PEPTIDE_N_REGION (PHOBIUS); SIGNAL_PEPTIDE (PHOBIUS); SignalP-noTM (SIGNALP_EUK); IPR017986 (SUPERFAMILY)
TRINITY_DN2987_c0_g1_i1	ribonuclease H At1g65750	2.3e-10	0.634	-		-	IPR026960 (PFAM)
TRINITY_DN38205_c3_g1_i1	ribonuclease H At1g65750	8.1e-36	0.715	-		-	NON_CYTOPLASMIC_DOMAIN (PHOBIUS); CYTOPLASMIC_DOMAIN (PHOBIUS); TRANSMEMBRANE (PHOBIUS); TMhelix (TMHMM)
TRINITY_DN42252_c0_g2_i1	ribonuclease H At1g65750	8.6e-16	0.6556	-		-	no IPS match
TRINITY_DN57935_c3_g1_i1	ribonuclease H At1g65750	5.1e-17	0.712	-		-	no IPS match
TRINITY_DN58523_c6_g1_i1	ribonuclease H At1g65750	8.8e-30	0.841	1	C:integral component of membrane	-	no IPS match
TRINITY_DN61288_c3_g1_i1	ribonuclease H At1g65750	5.4e-12	0.666	-		-	no IPS match
TRINITY_DN67540_c0_g1_i1	ribonuclease H At1g65750	4.9e-15	0.648	-		-	no IPS match
TRINITY_DN68982_c0_g1_i1	ribonuclease H At1g65750	1.5e-33	0.779	1	F:metal ion binding	-	PTHR19446:SF351 (PANTHER); PTHR19446 (PANTHER); IPR000477 (PROSITE_PROFILES)
TRINITY_DN58112_c8_g1_i1	ribonuclease H At1g65750-like	3.4e-20	0.667	-		-	no IPS match
TRINITY_DN38736_c0_g2_i1	secretory carrier membrane	0.00028	0.38	3	C:membrane; P:protein transport; C:integral component of membrane	-	no IPS match
TRINITY_DN60311_c1_g2_i1	serine arginine-rich SC35-like splicing factor SCL30	2.9e-23	0.8383	2	F:nucleotide binding; F:nucleic acid binding	-	no IPS match
[truncated: 31,414 more rows]
